# Supplementary material for: 3-Phenyl-N,N,N′,N′-tetra­methyl-1-ethyne-1-carboximidamidium bromide
Source: Acta Crystallogr Sect E Struct Rep Online. 2012 May 19;68(Pt 6):o1812. doi: 10.1107/S1600536812021873 (PMC3379386; doi:10.1107/S1600536812021873)
Supplement: Supplementary file 2 [file e-68-o1812-Isup2.hkl]

# 
# h,k,l, Fc-squared, Fo-squared, sigma(Fo-squared) and status flag 
# 
data_I
_shelx_title ' TIR14 IN P2(1)/C' 
_shelx_refln_list_code          4 
_shelx_F_calc_maximum      174.65 
_exptl_crystal_F_000       576.00 
_reflns_d_resolution_high  0.6978 
 
loop_ 
 _symmetry_equiv_pos_as_xyz 
 'x, y, z' 
 '-x, y+1/2, -z+1/2' 
 '-x, -y, -z' 
 'x, -y-1/2, z-1/2' 
 
_cell_length_a    13.1009 
_cell_length_b    10.6538 
_cell_length_c     9.6611 
_cell_angle_alpha  90.000 
_cell_angle_beta  100.276 
_cell_angle_gamma  90.000 
 
_shelx_F_squared_multiplier     1.000 
 
loop_ 
 _refln_index_h 
 _refln_index_k 
 _refln_index_l 
 _refln_F_squared_calc 
 _refln_F_squared_meas 
 _refln_F_squared_sigma 
 _refln_observed_status 
   2   0   0     7199.96     5892.91    117.27 o 
   3   0   0    30235.45    30866.38    248.43 o 
   4   0   0     1992.48     1986.82     24.42 o 
   5   0   0     5103.31     4793.79     68.80 o 
   6   0   0     6004.17     5928.16     74.37 o 
   7   0   0     1605.34     1655.73     24.27 o 
   8   0   0     6518.58     6367.72     86.39 o 
   9   0   0     1878.56     1920.03     39.33 o 
  10   0   0     2443.97     2563.34     37.06 o 
  11   0   0     9228.68     9556.52    230.69 o 
  12   0   0      411.57      437.04     30.46 o 
  13   0   0     1246.73     1366.86     41.11 o 
  14   0   0      450.94      470.60     25.41 o 
  15   0   0      218.83      256.09     21.12 o 
  16   0   0      970.18      962.44     37.78 o 
  17   0   0       63.59       68.97     22.37 o 
  18   0   0     1605.48     1644.05     53.12 o 
   1   1   0      148.75      157.52      1.36 o 
   2   1   0        6.04       10.86      0.97 o 
   3   1   0     3508.18     3393.39     29.87 o 
   4   1   0      964.30      946.35      8.83 o 
   5   1   0     1718.15     1712.14     16.17 o 
   6   1   0      131.41      132.80      3.78 o 
   7   1   0       50.38       46.56      2.58 o 
   8   1   0        1.14        4.38      3.10 o 
   9   1   0      177.32      197.17      4.93 o 
  10   1   0       17.68       29.10      4.92 o 
  11   1   0       20.85       34.59     10.26 o 
  12   1   0       84.47       83.24      9.81 o 
  13   1   0        7.20        8.84     10.29 o 
  14   1   0       10.33       -0.27     10.98 o 
  15   1   0       12.91       27.25     11.57 o 
  16   1   0        3.92        8.27     12.25 o 
  17   1   0      130.82      144.98     13.17 o 
  18   1   0        0.50       25.65     13.03 o 
   0   2   0    25343.40    24838.21    160.39 o 
   1   2   0     1557.89     1597.99     13.25 o 
   2   2   0     5402.81     5372.24     45.38 o 
   3   2   0    20925.75    18109.66    167.89 o 
   4   2   0        1.86        4.87      1.64 o 
   5   2   0    10837.70    10162.81     89.74 o 
   6   2   0     6136.52     6065.64     51.12 o 
   7   2   0      280.96      263.16      4.41 o 
   8   2   0     8537.89     8318.85     78.07 o 
   9   2   0      415.04      436.12      7.15 o 
  10   2   0     1777.43     1799.38     20.70 o 
  11   2   0     2215.56     2295.67     32.05 o 
  12   2   0        0.89        7.94     12.63 o 
  13   2   0     2024.64     2006.10     38.64 o 
  14   2   0      463.25      506.65     16.08 o 
  15   2   0       77.07       86.31     11.78 o 
  16   2   0     1386.62     1405.14     29.64 o 
  17   2   0      261.45      260.13     13.77 o 
  18   2   0      625.61      671.50     25.54 o 
   1   3   0     1012.50      982.11      7.85 o 
   2   3   0     6580.99     6703.75     55.67 o 
   3   3   0       26.63       25.39      1.30 o 
   4   3   0      640.05      618.09      6.03 o 
   5   3   0      878.51      936.02      9.54 o 
   6   3   0        7.58       13.05      2.43 o 
   7   3   0      100.80       75.65      2.72 o 
   8   3   0     1038.85     1111.18     11.65 o 
   9   3   0      565.82      541.17      7.40 o 
  10   3   0       10.03        5.75      5.26 o 
  11   3   0      799.12      813.90     15.01 o 
  12   3   0      555.59      552.39     16.81 o 
  13   3   0       90.61      100.32     10.59 o 
  14   3   0      144.21      133.69     12.00 o 
  15   3   0       27.20       37.13     12.79 o 
  16   3   0        0.27       17.88     14.54 o 
  17   3   0      174.46      187.64     21.52 o 
  18   3   0       40.67       52.57     20.80 o 
   0   4   0     2060.14     1967.46     21.41 o 
   1   4   0      118.47      132.30      1.76 o 
   2   4   0     4311.35     4321.83     34.36 o 
   3   4   0     4609.74     4535.24     38.79 o 
   4   4   0     1086.27     1145.74     10.31 o 
   5   4   0     5410.28     5178.57     47.80 o 
   6   4   0     2624.82     2547.00     25.52 o 
   7   4   0       70.25       62.78      3.26 o 
   8   4   0     3080.17     3000.59     29.03 o 
   9   4   0     1179.90     1120.28     13.62 o 
  10   4   0     1507.53     1412.35     20.43 o 
  11   4   0      789.41      845.44     16.57 o 
  12   4   0        2.06        4.56      9.44 o 
  13   4   0     1613.83     1669.48     33.81 o 
  14   4   0      881.05      898.08     23.91 o 
  15   4   0      126.18      143.72     21.11 o 
  16   4   0      902.15      893.40     24.78 o 
  17   4   0      222.90      243.41     16.66 o 
   1   5   0     1852.04     1764.60     14.13 o 
   2   5   0     4886.27     5085.30     42.86 o 
   3   5   0       28.63       16.55      1.57 o 
   4   5   0     5884.64     5877.32     51.94 o 
   5   5   0      640.26      665.92      7.09 o 
   6   5   0      866.12      811.76      8.51 o 
   7   5   0     1659.94     1665.14     16.06 o 
   8   5   0      321.52      330.13      6.32 o 
   9   5   0     2635.83     2505.58     29.41 o 
  10   5   0      183.79      169.46      7.23 o 
  11   5   0       70.57       84.08      7.96 o 
  12   5   0     1417.73     1366.17     35.57 o 
  13   5   0      661.12      651.16     22.27 o 
  14   5   0      223.66      234.40     12.01 o 
  15   5   0     1124.46     1133.71     24.71 o 
  16   5   0       15.61        9.69     13.97 o 
  17   5   0      188.33      206.05     16.38 o 
   0   6   0     1601.08     1519.74     21.72 o 
   1   6   0      392.71      392.49      5.45 o 
   2   6   0     1236.00     1245.60     11.32 o 
   3   6   0     2323.11     2296.84     21.21 o 
   4   6   0       70.38       76.24      2.93 o 
   5   6   0     1332.15     1333.23     13.34 o 
   6   6   0     1035.10     1054.16     11.61 o 
   7   6   0      759.87      773.69      9.73 o 
   8   6   0     1490.25     1473.79     16.92 o 
   9   6   0      213.28      206.23      5.62 o 
  10   6   0      953.21      942.35     14.07 o 
  11   6   0     1000.86      989.00     17.34 o 
  12   6   0       78.70       80.21      9.94 o 
  13   6   0      933.42      925.03     21.82 o 
  14   6   0      515.76      518.45     17.17 o 
  15   6   0       63.09       79.44     12.86 o 
  16   6   0      210.63      220.80     15.68 o 
   1   7   0     2765.93     2660.77     27.31 o 
   2   7   0     1281.67     1272.70     13.07 o 
   3   7   0       76.94       55.07      2.38 o 
   4   7   0     7318.89     7405.68     62.77 o 
   5   7   0      510.85      505.99      6.11 o 
   6   7   0     1313.99     1279.98     12.56 o 
   7   7   0     3963.06     3911.54     37.34 o 
   8   7   0       17.62       22.72      4.99 o 
   9   7   0     1121.42     1119.93     13.95 o 
  10   7   0     1065.69     1052.74     15.22 o 
  11   7   0       11.27        1.45      7.31 o 
  12   7   0     1625.91     1686.17     27.65 o 
  13   7   0      306.26      299.72     12.35 o 
  14   7   0      268.00      285.80     13.51 o 
  15   7   0     1631.60     1627.08     54.20 o 
  16   7   0        7.99       13.27     13.98 o 
   0   8   0      255.39      223.09      6.69 o 
   1   8   0     1337.69     1457.86     15.82 o 
   2   8   0      206.80      213.06      4.80 o 
   3   8   0     1062.27     1091.39     12.78 o 
   4   8   0       59.04       69.05      2.77 o 
   5   8   0      672.97      669.98      8.18 o 
   6   8   0      201.03      207.82      4.59 o 
   7   8   0      766.93      726.56      9.31 o 
   8   8   0      813.99      795.11     10.51 o 
   9   8   0        1.40       -3.70      5.74 o 
  10   8   0      392.69      396.27      9.44 o 
  11   8   0      388.79      366.12     10.83 o 
  12   8   0      168.22      174.06     14.48 o 
  13   8   0      293.56      322.96     16.04 o 
  14   8   0      235.80      224.71     22.89 o 
  15   8   0       73.30       65.60     13.89 o 
   1   9   0     3210.45     3146.79     42.30 o 
   2   9   0      782.01      733.54     12.64 o 
   3   9   0      368.84      390.81      8.59 o 
   4   9   0     1801.26     1799.95     22.51 o 
   5   9   0      939.55      926.40     13.55 o 
   6   9   0      970.14      988.60     12.77 o 
   7   9   0     1409.95     1432.97     17.34 o 
   8   9   0      240.52      236.19      6.52 o 
   9   9   0      872.42      881.32     15.07 o 
  10   9   0      931.02      918.16     21.03 o 
  11   9   0       16.55       20.57      8.84 o 
  12   9   0     1968.95     2039.67     41.01 o 
  13   9   0       17.14       -2.51     18.67 o 
  14   9   0       81.53       99.73     20.64 o 
   0  10   0        0.94        4.37     11.39 o 
   1  10   0       32.62       19.76      5.63 o 
   2  10   0        5.19        5.25      5.31 o 
   3  10   0       41.38       42.70      5.18 o 
   4  10   0      164.13      142.05      5.80 o 
   5  10   0       38.24       30.92      5.62 o 
   6  10   0        3.04        6.29      5.90 o 
   7  10   0       26.77       15.78      6.43 o 
   8  10   0        9.14       12.35     12.16 o 
   9  10   0       33.19       23.68      9.45 o 
  10  10   0        2.80        1.68     10.90 o 
  11  10   0      133.42      134.65     16.32 o 
  12  10   0       26.07        9.61     25.32 o 
  13  10   0        0.58       -1.46     39.25 o 
   1  11   0     1608.44     1621.61     25.84 o 
   2  11   0      830.32      837.42     14.15 o 
   3  11   0        9.57        6.03      5.94 o 
   4  11   0      823.37      849.81     14.75 o 
   5  11   0      608.95      610.82     13.23 o 
   6  11   0     1066.65     1030.06     15.94 o 
   7  11   0      546.56      556.82     13.66 o 
   8  11   0        1.09        1.39      9.17 o 
   9  11   0     1077.43     1046.25     26.19 o 
  10  11   0      856.08      815.88     26.39 o 
  11  11   0      113.33      127.99     19.49 o 
  12  11   0      676.36      714.78     54.33 o 
   0  12   0     1193.64     1200.31     30.10 o 
   1  12   0       41.58       36.63      7.24 o 
   2  12   0      179.68      172.52      7.52 o 
   3  12   0      213.68      204.70      7.42 o 
   4  12   0        0.17       -7.85      7.85 o 
   5  12   0       30.38       12.28      7.32 o 
   6  12   0       10.75       16.19      9.55 o 
   7  12   0        0.14       -3.47     10.55 o 
   8  12   0       80.94       70.70     11.79 o 
   9  12   0       93.57       90.28     13.38 o 
  10  12   0      116.69      117.66     15.68 o 
  11  12   0       56.79       59.81     24.20 o 
   1  13   0      835.97      858.08     16.49 o 
   2  13   0      593.23      642.45     14.24 o 
   3  13   0      861.17      838.18     16.41 o 
   4  13   0      364.76      386.21     11.50 o 
   5  13   0       50.80       40.30      9.34 o 
   6  13   0      470.05      494.37     14.49 o 
   7  13   0      668.79      636.10     19.99 o 
   8  13   0       19.96       21.22     14.55 o 
   9  13   0     1284.90     1263.96     86.69 o 
   0  14   0      120.99      156.97     15.94 o 
   1  14   0       13.29        3.39      8.74 o 
   2  14   0        8.08        7.35      9.72 o 
   3  14   0      788.81      761.56     17.04 o 
   4  14   0      256.87      217.45     13.67 o 
   5  14   0       87.90       96.50     13.13 o 
   6  14   0      160.84      156.37     19.06 o 
   7  14   0       23.90        0.33     15.94 o 
   1  15   0      434.41      467.93     19.02 o 
   2  15   0      105.46      120.31     22.55 o 
   3  15   0      407.42      409.72     16.36 o 
 -18   1   1     1186.19     1227.10     32.59 o 
 -17   1   1       96.58       86.81     13.67 o 
 -16   1   1     1349.61     1376.51     27.89 o 
 -15   1   1     2026.52     2045.47     36.25 o 
 -14   1   1        5.50       -6.53     12.88 o 
 -13   1   1     5386.86     5641.85    112.91 o 
 -12   1   1      166.57      161.58     11.12 o 
 -11   1   1      359.78      398.53     12.99 o 
 -10   1   1     6468.94     6681.75     71.94 o 
  -9   1   1      598.01      594.71      8.54 o 
  -8   1   1     3034.54     2977.84     36.07 o 
  -7   1   1    10727.47    10241.86     90.18 o 
  -6   1   1      629.40      629.34      6.87 o 
  -5   1   1     5415.99     5248.73     42.13 o 
  -4   1   1     8913.38     8311.91     65.66 o 
  -3   1   1       14.38        9.77      1.37 o 
  -2   1   1     2345.57     2540.53     22.96 o 
  -1   1   1     1177.76     1085.52      9.07 o 
   0   1   1      456.67      489.77      4.94 o 
   1   1   1     1978.19     2203.60     17.26 o 
   2   1   1       37.16       45.92      1.34 o 
   3   1   1     8563.49     8147.78     88.84 o 
   4   1   1     7519.37     7163.85     60.63 o 
   5   1   1     1369.98     1504.26     13.55 o 
   6   1   1     2520.53     2198.41     20.19 o 
   7   1   1     2856.12     2820.42     26.68 o 
   8   1   1     2863.96     2811.26     30.22 o 
   9   1   1     1895.26     1893.65     22.63 o 
  10   1   1      249.29      258.60      7.91 o 
  11   1   1     2685.92     2789.83     48.25 o 
  12   1   1     3262.25     3252.26     58.13 o 
  13   1   1        5.00       14.24     10.99 o 
  14   1   1     2674.73     2703.63     50.70 o 
  15   1   1     1650.62     1653.54     35.04 o 
  16   1   1      108.09      126.28     14.94 o 
  17   1   1      633.43      655.39     22.70 o 
  18   1   1      447.38      480.09     17.99 o 
 -18   2   1       94.42       97.41     14.94 o 
 -17   2   1       88.29       97.50     15.98 o 
 -16   2   1        4.26        5.31     12.60 o 
 -15   2   1       18.54       30.08     12.45 o 
 -14   2   1      102.22      102.16     10.92 o 
 -13   2   1     1222.08     1241.96     22.18 o 
 -12   2   1      617.70      667.41     15.91 o 
 -11   2   1      368.49      387.95      8.69 o 
 -10   2   1      510.20      502.31      8.07 o 
  -9   2   1      694.85      690.02     11.77 o 
  -8   2   1     2288.85     2434.99     25.59 o 
  -7   2   1       31.04       28.42      2.36 o 
  -6   2   1     1560.61     1552.16     13.58 o 
  -5   2   1     1536.00     1566.20     13.97 o 
  -4   2   1      415.01      465.45      5.09 o 
  -3   2   1     1431.90     1413.19     11.58 o 
  -2   2   1    19626.85    15702.11    401.12 o 
  -1   2   1     5438.46     5426.30     65.59 o 
   0   2   1      214.38      235.76      3.07 o 
   1   2   1     1370.23     1363.26     13.22 o 
   2   2   1      648.52      672.53      6.01 o 
   3   2   1      117.64      108.22      2.01 o 
   4   2   1     1463.48     1467.74     12.84 o 
   5   2   1     1144.86     1180.33     11.03 o 
   6   2   1       79.07       79.02      2.50 o 
   7   2   1      586.22      631.22      7.69 o 
   8   2   1     1098.10     1144.58     13.39 o 
   9   2   1       11.41       18.48      3.84 o 
  10   2   1     2018.35     1986.82     29.07 o 
  11   2   1       46.33       52.70      6.87 o 
  12   2   1      252.26      252.01     10.76 o 
  13   2   1      495.01      523.18     18.44 o 
  14   2   1      255.16      240.75     14.11 o 
  15   2   1      247.73      249.72     14.51 o 
  16   2   1      377.78      401.61     15.97 o 
  17   2   1        4.42       -4.86     13.91 o 
  18   2   1       17.33       20.06     31.34 o 
 -18   3   1      575.23      609.57     28.14 o 
 -17   3   1      262.90      287.07     16.74 o 
 -16   3   1      796.39      800.59     24.29 o 
 -15   3   1     1479.03     1510.90     32.53 o 
 -14   3   1       13.06        8.82     11.43 o 
 -13   3   1     2252.26     2332.15     44.41 o 
 -12   3   1     1950.15     1941.46     34.67 o 
 -11   3   1       24.74       22.88      6.73 o 
 -10   3   1     6322.83     6131.53     89.94 o 
  -9   3   1      754.65      721.29      9.59 o 
  -8   3   1      559.82      563.71      7.76 o 
  -7   3   1     3546.86     3360.87     32.54 o 
  -6   3   1       44.12       44.69      2.30 o 
  -5   3   1     6419.01     6443.59     55.38 o 
  -4   3   1     3767.08     3815.65     29.24 o 
  -3   3   1     6278.29     6455.53     50.89 o 
  -2   3   1     3478.38     3339.15     29.45 o 
  -1   3   1    14922.53    14231.60    152.34 o 
   0   3   1     2350.06     2340.22     22.96 o 
   1   3   1    13991.87    12645.74    212.11 o 
   2   3   1     1981.89     2053.79     17.79 o 
   3   3   1     5776.98     5652.74     49.87 o 
   4   3   1     2914.06     2760.96     25.67 o 
   5   3   1      494.23      514.67      5.85 o 
   6   3   1     7160.10     7137.47     59.82 o 
   7   3   1     2511.50     2401.77     21.02 o 
   8   3   1     2464.17     2462.17     23.09 o 
   9   3   1     2982.49     2945.25     30.31 o 
  10   3   1     3195.56     3097.58     40.05 o 
  11   3   1     1944.60     1921.23     33.61 o 
  12   3   1     2282.33     2267.59     38.42 o 
  13   3   1       98.70      112.72     12.09 o 
  14   3   1     1903.84     1897.32     34.28 o 
  15   3   1      161.64      176.78     12.54 o 
  16   3   1      149.39      167.86     13.29 o 
  17   3   1     1256.82     1229.50     29.98 o 
 -18   4   1        0.11      -30.46     30.46 o 
 -17   4   1      384.72      403.53     17.67 o 
 -16   4   1      213.89      196.66     14.71 o 
 -15   4   1       59.59       69.04     14.84 o 
 -14   4   1      567.59      545.81     16.66 o 
 -13   4   1      248.28      239.13     11.05 o 
 -12   4   1      228.22      235.71      9.89 o 
 -11   4   1     2007.66     2060.01     40.13 o 
 -10   4   1        1.28       -5.52      5.52 o 
  -9   4   1     1373.12     1353.70     15.77 o 
  -8   4   1     1638.24     1639.89     16.16 o 
  -7   4   1       88.50       99.36      3.17 o 
  -6   4   1     1749.69     1663.12     14.49 o 
  -5   4   1     4748.39     5098.90     41.10 o 
  -4   4   1     1161.98     1180.56     10.14 o 
  -3   4   1      630.12      571.47      5.57 o 
  -2   4   1     3370.05     3629.88     32.01 o 
  -1   4   1     6125.50     6385.79     59.19 o 
   0   4   1      716.88      704.84      7.38 o 
   1   4   1     2263.84     2431.16     22.27 o 
   2   4   1     1287.68     1227.41     12.03 o 
   3   4   1      725.12      683.56      6.50 o 
   4   4   1      873.48      869.66      8.48 o 
   5   4   1     2656.30     2633.42     24.68 o 
   6   4   1      584.00      581.02      7.29 o 
   7   4   1     3684.01     3615.48     34.48 o 
   8   4   1      734.63      706.02      9.11 o 
   9   4   1        8.38        7.93      4.63 o 
  10   4   1     3243.23     3233.34     38.78 o 
  11   4   1       66.80       70.89      8.04 o 
  12   4   1      712.74      708.62     19.96 o 
  13   4   1      305.85      291.02     13.54 o 
  14   4   1      339.96      317.26     14.07 o 
  15   4   1      167.32      180.81     13.48 o 
  16   4   1      655.82      678.75     23.03 o 
  17   4   1        6.85       12.18     15.62 o 
 -17   5   1      493.53      501.89     23.12 o 
 -16   5   1      478.64      501.15     19.68 o 
 -15   5   1      411.79      416.55     21.39 o 
 -14   5   1      104.91      118.03     11.42 o 
 -13   5   1     1307.38     1327.70     25.99 o 
 -12   5   1     1322.74     1344.34     22.08 o 
 -11   5   1      365.89      352.72      9.58 o 
 -10   5   1      834.25      807.24     14.14 o 
  -9   5   1     1281.81     1241.28     16.31 o 
  -8   5   1      547.49      544.13      7.61 o 
  -7   5   1     2152.66     2146.15     19.66 o 
  -6   5   1      212.42      230.87      3.88 o 
  -5   5   1     3638.02     3742.18     33.17 o 
  -4   5   1     1924.27     1889.68     17.11 o 
  -3   5   1      248.21      226.18      3.64 o 
  -2   5   1    12672.99    12725.54    114.14 o 
  -1   5   1     1570.95     1605.43     14.69 o 
   0   5   1     2523.87     2558.32     23.33 o 
   1   5   1     4169.41     4181.63     37.19 o 
   2   5   1     1589.65     1707.10     17.15 o 
   3   5   1     2252.47     2312.69     22.06 o 
   4   5   1     3569.86     3567.60     33.38 o 
   5   5   1        4.46       11.44      1.84 o 
   6   5   1     4120.42     4105.88     39.58 o 
   7   5   1     2350.27     2326.17     24.42 o 
   8   5   1      653.04      616.49      9.11 o 
   9   5   1     3552.79     3540.73     40.51 o 
  10   5   1      181.31      176.86      6.41 o 
  11   5   1      564.19      576.15     14.73 o 
  12   5   1      722.38      729.98     25.87 o 
  13   5   1       16.32        7.22     10.77 o 
  14   5   1      731.29      723.50     22.62 o 
  15   5   1      121.98      124.77     14.29 o 
  16   5   1       79.98      105.67     14.87 o 
  17   5   1      973.34      993.31     32.84 o 
 -17   6   1      624.59      623.97     26.72 o 
 -16   6   1       61.58       67.21     15.20 o 
 -15   6   1       57.89       58.51     11.54 o 
 -14   6   1      371.41      367.90     13.62 o 
 -13   6   1      627.04      652.04     17.03 o 
 -12   6   1      701.69      703.56     14.23 o 
 -11   6   1     1938.30     1875.62     29.32 o 
 -10   6   1      159.75      155.47      6.39 o 
  -9   6   1     2554.34     2487.83     27.28 o 
  -8   6   1     1245.52     1219.84     15.16 o 
  -7   6   1      149.02      145.85      4.91 o 
  -6   6   1     2008.77     1971.29     17.01 o 
  -5   6   1      197.45      192.81      3.36 o 
  -4   6   1      615.05      578.83      7.11 o 
  -3   6   1     1426.65     1366.10     13.04 o 
  -2   6   1      467.54      508.86      5.72 o 
  -1   6   1     6110.33     6221.45     61.98 o 
   0   6   1     1736.42     1630.66     15.60 o 
   1   6   1      188.13      199.54      3.25 o 
   2   6   1     7991.11     8078.32     78.65 o 
   3   6   1       81.05       49.16      2.36 o 
   4   6   1     1312.86     1329.24     12.92 o 
   5   6   1     2213.80     2202.13     19.88 o 
   6   6   1        6.05       11.96      2.93 o 
   7   6   1     1420.29     1413.91     14.74 o 
   8   6   1     2499.08     2486.42     26.92 o 
   9   6   1      483.02      467.64     10.11 o 
  10   6   1      888.87      926.53     14.64 o 
  11   6   1      944.95      943.66     17.92 o 
  12   6   1      402.96      385.75     20.07 o 
  13   6   1      672.74      640.84     37.90 o 
  14   6   1        7.45       10.05     11.67 o 
  15   6   1      219.25      228.35     13.53 o 
  16   6   1      223.98      234.46     15.47 o 
 -16   7   1       36.16       49.56     17.56 o 
 -15   7   1      105.55      125.21     13.67 o 
 -14   7   1       56.51       81.97     13.30 o 
 -13   7   1       40.24       48.57      9.97 o 
 -12   7   1      308.66      315.77      9.76 o 
 -11   7   1      217.29      199.50      8.12 o 
 -10   7   1      793.24      787.80     12.64 o 
  -9   7   1       16.14       22.61      4.95 o 
  -8   7   1     1145.14     1143.71     13.64 o 
  -7   7   1     1750.97     1697.88     17.20 o 
  -6   7   1      124.42      119.92      3.90 o 
  -5   7   1      628.39      611.12      8.43 o 
  -4   7   1      795.00      785.98      9.62 o 
  -3   7   1       16.44       16.48      2.40 o 
  -2   7   1      948.87      955.42      9.18 o 
  -1   7   1     1302.98     1332.36     13.74 o 
   0   7   1     2378.02     2561.54     24.20 o 
   1   7   1     1137.46     1151.48     11.16 o 
   2   7   1        1.33        2.61      2.10 o 
   3   7   1      875.32      863.03      9.11 o 
   4   7   1     2233.71     2311.13     22.67 o 
   5   7   1       56.28       54.67      2.70 o 
   6   7   1      570.74      555.69      7.32 o 
   7   7   1       24.20       28.85      4.13 o 
   8   7   1       94.01       96.41      4.90 o 
   9   7   1      565.35      583.96     11.55 o 
  10   7   1        1.09        7.25      6.85 o 
  11   7   1     1195.48     1239.43     19.42 o 
  12   7   1        8.06       -3.02      9.13 o 
  13   7   1        0.28       20.28     11.05 o 
  14   7   1      428.05      424.52     21.75 o 
  15   7   1      229.40      255.14     13.93 o 
  16   7   1       78.86       77.30     15.14 o 
 -15   8   1       45.46       30.08     19.12 o 
 -14   8   1     1643.74     1608.62     46.88 o 
 -13   8   1       89.55       80.32     16.03 o 
 -12   8   1      408.96      411.18     18.08 o 
 -11   8   1     1868.58     1843.04     26.07 o 
 -10   8   1      190.06      178.33      7.27 o 
  -9   8   1     1579.54     1472.31     27.14 o 
  -8   8   1     1232.37     1196.01     14.77 o 
  -7   8   1       68.33       78.75      4.78 o 
  -6   8   1     2486.82     2376.67     25.86 o 
  -5   8   1     1251.20     1258.22     14.81 o 
  -4   8   1     1979.94     2027.57     21.02 o 
  -3   8   1     5019.68     5074.84     47.71 o 
  -2   8   1      149.90      148.40      3.31 o 
  -1   8   1     4349.65     4391.95     45.06 o 
   0   8   1     3225.34     3319.66     34.06 o 
   1   8   1       97.07       93.56      2.97 o 
   2   8   1     3025.78     3168.88     30.27 o 
   3   8   1      665.92      674.08      8.30 o 
   4   8   1      540.89      527.95      7.32 o 
   5   8   1     3877.32     3859.81     35.53 o 
   6   8   1        2.96        5.07      3.21 o 
   7   8   1     2143.25     2094.12     19.80 o 
   8   8   1     2683.72     2641.47     27.73 o 
   9   8   1      259.16      250.05      6.74 o 
  10   8   1     1943.19     1952.28     25.68 o 
  11   8   1      634.81      631.67     14.87 o 
  12   8   1      493.75      504.02     14.54 o 
  13   8   1      322.31      315.84     14.48 o 
  14   8   1      109.75       87.09     15.32 o 
  15   8   1      363.25      392.00     19.52 o 
 -15   9   1        2.98       27.39     22.00 o 
 -14   9   1       42.44       58.08     18.15 o 
 -13   9   1        2.24      -13.36     19.08 o 
 -12   9   1       84.63       87.16     13.50 o 
 -11   9   1       53.66       48.47     10.49 o 
 -10   9   1       21.34       17.56      8.11 o 
  -9   9   1       40.60       34.17      7.37 o 
  -8   9   1       45.00       39.68      6.26 o 
  -7   9   1      487.89      458.47      9.49 o 
  -6   9   1      222.08      201.15      6.10 o 
  -5   9   1       51.83       45.77      4.28 o 
  -4   9   1      501.22      523.99      8.23 o 
  -3   9   1        1.82        5.83      4.07 o 
  -2   9   1      554.29      546.99      8.33 o 
  -1   9   1       32.37       23.04      4.32 o 
   0   9   1      240.64      237.35      5.89 o 
   1   9   1      316.56      346.43      7.02 o 
   2   9   1      118.54      127.96      5.75 o 
   3   9   1       22.16       23.46      3.43 o 
   4   9   1      269.66      265.94      5.74 o 
   5   9   1        0.94        4.46      4.04 o 
   6   9   1       12.33        7.64      4.50 o 
   7   9   1      127.08      117.90      5.90 o 
   8   9   1       54.92       58.57      6.74 o 
   9   9   1      126.41      126.61      6.88 o 
  10   9   1      247.97      255.48      9.08 o 
  11   9   1       39.17       57.80      9.35 o 
  12   9   1        1.60       12.01     11.29 o 
  13   9   1       61.17       68.15     20.34 o 
  14   9   1        3.33      -20.06     20.06 o 
 -14  10   1      871.89      820.30     37.23 o 
 -13  10   1      227.97      183.60     18.03 o 
 -12  10   1      255.15      256.71     16.98 o 
 -11  10   1     1128.49     1097.26     29.89 o 
 -10  10   1       30.44       25.44     11.22 o 
  -9  10   1     1232.65     1227.17     22.07 o 
  -8  10   1     2313.43     2211.44     29.77 o 
  -7  10   1      405.11      398.31     14.80 o 
  -6  10   1     2540.11     2523.91     29.19 o 
  -5  10   1     1893.67     1867.01     22.29 o 
  -4  10   1      837.27      854.19     14.03 o 
  -3  10   1     4117.35     4119.23     51.99 o 
  -2  10   1      291.97      264.75      7.48 o 
  -1  10   1     1885.76     1909.11     29.03 o 
   0  10   1     2309.07     2298.47     34.10 o 
   1  10   1        4.25        0.31      6.42 o 
   2  10   1     4383.04     4373.10     58.38 o 
   3  10   1     1221.08     1240.89     18.14 o 
   4  10   1     1105.27     1052.57     15.42 o 
   5  10   1     2712.43     2691.69     31.03 o 
   6  10   1      310.07      310.36      7.74 o 
   7  10   1     1253.37     1231.64     20.06 o 
   8  10   1     1593.68     1559.86     25.09 o 
   9  10   1      122.53      120.31     10.60 o 
  10  10   1     1040.94      996.87     28.24 o 
  11  10   1      450.84      470.19     29.99 o 
  12  10   1      324.63      328.19     25.85 o 
  13  10   1     1588.65     1557.25     79.66 o 
 -12  11   1       74.85       99.81     57.40 o 
 -11  11   1      151.62      164.86     19.04 o 
 -10  11   1       16.82       12.70     15.50 o 
  -9  11   1        3.06       -4.38     11.56 o 
  -8  11   1       38.08       45.35      9.60 o 
  -7  11   1      120.59      101.38      8.11 o 
  -6  11   1        9.15       18.46      6.50 o 
  -5  11   1        1.33        7.19      6.71 o 
  -4  11   1       10.93       11.53      5.96 o 
  -3  11   1       20.41       21.68      5.71 o 
  -2  11   1      228.77      220.72      6.99 o 
  -1  11   1       29.51       25.67      6.19 o 
   0  11   1       13.27       30.74      6.41 o 
   1  11   1      621.97      637.64     13.77 o 
   2  11   1      118.95      139.77      9.48 o 
   3  11   1       62.67       60.36      6.27 o 
   4  11   1       18.34       17.26      6.25 o 
   5  11   1        1.52       -5.85      7.44 o 
   6  11   1       59.60       56.12      7.93 o 
   7  11   1       14.28       13.18      9.47 o 
   8  11   1        8.63        5.74     11.31 o 
   9  11   1      106.21      112.66     12.36 o 
  10  11   1       40.21       38.32     15.33 o 
  11  11   1       83.84      105.33     20.79 o 
  12  11   1        7.57       48.33     45.69 o 
 -11  12   1      319.76      250.16     26.58 o 
 -10  12   1       12.58       31.86     15.68 o 
  -9  12   1     1019.99      981.01     28.31 o 
  -8  12   1      616.42      574.37     18.90 o 
  -7  12   1      144.55      132.01      9.68 o 
  -6  12   1     1432.25     1446.93     23.46 o 
  -5  12   1     1066.49     1026.78     18.24 o 
  -4  12   1     1301.21     1231.40     20.37 o 
  -3  12   1     1039.38     1026.55     17.55 o 
  -2  12   1       47.65       48.62      6.49 o 
  -1  12   1     1178.89     1169.48     18.80 o 
   0  12   1     1169.15     1180.26     21.03 o 
   1  12   1        1.28        2.78      7.39 o 
   2  12   1     4080.90     4026.27     54.77 o 
   3  12   1      447.19      446.12     11.24 o 
   4  12   1      172.26      165.28      8.27 o 
   5  12   1     2487.35     2440.38     35.38 o 
   6  12   1      148.09      160.32      9.21 o 
   7  12   1      419.22      428.03     13.93 o 
   8  12   1      588.02      598.44     19.08 o 
   9  12   1        7.31       10.01     13.15 o 
  10  12   1      370.67      309.79     27.46 o 
  11  12   1      278.67      291.71     42.76 o 
  -9  13   1       91.82      112.47     20.95 o 
  -8  13   1       44.59       62.77     14.41 o 
  -7  13   1       44.54       41.86     11.96 o 
  -6  13   1       12.48       15.36      9.41 o 
  -5  13   1      300.42      294.30     11.28 o 
  -4  13   1        2.04       -4.69      8.30 o 
  -3  13   1        1.62        6.77      7.18 o 
  -2  13   1       62.60       63.22      7.20 o 
  -1  13   1        5.77       12.50      6.89 o 
   0  13   1       10.18       26.21      7.99 o 
   1  13   1        2.99       13.62      8.21 o 
   2  13   1        7.37        9.45      8.72 o 
   3  13   1       12.30       11.17      8.78 o 
   4  13   1       69.71       67.37      8.58 o 
   5  13   1        1.23      -10.11     10.11 o 
   6  13   1       12.05       17.14     10.46 o 
   7  13   1        8.14       11.39     13.53 o 
   8  13   1        0.26      -12.30     14.40 o 
   9  13   1       12.78       37.60     23.76 o 
  -7  14   1       84.75       78.35     16.85 o 
  -6  14   1      337.73      319.94     17.45 o 
  -5  14   1       83.78       67.20     11.73 o 
  -4  14   1     1037.15      969.08     20.30 o 
  -3  14   1      523.47      538.00     17.21 o 
  -2  14   1       31.54       25.93      9.30 o 
  -1  14   1      776.65      785.89     16.08 o 
   0  14   1      492.91      483.25     12.78 o 
   1  14   1        6.54       13.13      8.95 o 
   2  14   1      540.02      558.96     19.61 o 
   3  14   1      363.60      332.74     12.94 o 
   4  14   1       96.37       86.70     12.56 o 
   5  14   1      634.72      616.97     21.45 o 
   6  14   1       15.68       20.49     15.51 o 
   7  14   1      414.48      400.95     30.46 o 
  -3  15   1       72.65       83.89     17.16 o 
  -2  15   1      163.48      178.89     14.26 o 
  -1  15   1      219.89      213.46     16.86 o 
   0  15   1      119.36      114.04     12.91 o 
   1  15   1      492.20      494.90     34.28 o 
   2  15   1        0.72       -1.29     12.93 o 
 -18   0   2      144.88      183.57     34.02 o 
 -17   0   2      677.88      694.01     37.66 o 
 -16   0   2      180.50      189.97     18.08 o 
 -15   0   2      569.23      617.04     31.52 o 
 -14   0   2     3138.51     3454.79    193.16 o 
 -13   0   2       20.34       32.62     15.40 o 
 -12   0   2      883.14      844.18     29.03 o 
 -11   0   2     5305.27     5359.61    141.71 o 
 -10   0   2      155.40      144.50      5.60 o 
  -9   0   2     3758.33     3596.84     43.24 o 
  -8   0   2      191.53      175.85      4.44 o 
  -7   0   2     3437.00     3247.99     39.38 o 
  -6   0   2     6063.69     5933.35     65.62 o 
  -5   0   2      643.36      637.99      8.17 o 
  -4   0   2    14670.10    13520.44    140.11 o 
  -3   0   2    21909.73    19606.03    293.94 o 
  -2   0   2     5524.53     5675.05     58.22 o 
  -1   0   2    12466.30    12233.99    125.06 o 
   0   0   2    16418.50    15191.57    255.74 o 
   1   0   2     6058.21     6183.60     75.19 o 
   2   0   2    16912.40    15808.89    182.00 o 
   3   0   2      435.44      393.95      5.79 o 
   4   0   2    16212.60    15335.95    176.97 o 
   5   0   2    12502.42    12716.47    157.55 o 
   6   0   2     1172.68     1196.30     22.26 o 
   7   0   2    13846.80    13179.94    189.28 o 
   8   0   2     3275.09     3199.15     55.27 o 
   9   0   2     1039.95     1038.76     19.46 o 
  10   0   2     4183.78     4237.73    132.69 o 
  11   0   2       30.18       38.71     14.29 o 
  12   0   2      257.11      250.09     16.74 o 
  13   0   2     1565.57     1573.97     45.91 o 
  14   0   2      417.21      429.40     22.99 o 
  15   0   2     1895.02     1935.42     55.38 o 
  16   0   2      110.11      122.65     21.33 o 
  17   0   2      755.76      824.64     47.30 o 
 -18   1   2        3.55       -7.01     14.15 o 
 -17   1   2       24.20       39.22     14.05 o 
 -16   1   2       12.71        3.07     12.76 o 
 -15   1   2      246.41      251.87     13.46 o 
 -14   1   2      986.03     1058.42     23.39 o 
 -13   1   2       34.27       27.38     10.45 o 
 -12   1   2       45.30       57.58      6.95 o 
 -11   1   2      290.03      292.91      9.07 o 
 -10   1   2       69.59       68.52      3.32 o 
  -9   1   2       97.07      100.92      3.20 o 
  -8   1   2        5.15        8.72      2.43 o 
  -7   1   2      323.61      372.87      5.13 o 
  -6   1   2      171.44      195.22      3.34 o 
  -5   1   2      157.73      163.54      2.90 o 
  -4   1   2      299.42      313.18      3.60 o 
  -3   1   2     6704.71     6779.92     55.41 o 
  -2   1   2     1509.53     1595.72     12.86 o 
  -1   1   2       27.83       15.30      0.94 o 
   0   1   2     5679.24     5697.40     44.46 o 
   1   1   2       45.83       35.73      0.98 o 
   2   1   2      643.85      682.19      6.47 o 
   3   1   2       57.48       62.21      1.64 o 
   4   1   2      392.37      447.85      5.06 o 
   5   1   2      425.99      512.51      5.91 o 
   6   1   2      837.05      819.99      8.97 o 
   7   1   2      191.11      221.74      4.67 o 
   8   1   2       77.64       69.57      3.68 o 
   9   1   2      128.29      126.47      5.14 o 
  10   1   2       10.14       14.13      6.54 o 
  11   1   2      170.24      158.25     10.03 o 
  12   1   2        8.79       18.02     10.40 o 
  13   1   2        5.03       11.64      8.86 o 
  14   1   2        0.91       -3.89     11.44 o 
  15   1   2       45.65       45.04     12.06 o 
  16   1   2       33.10       30.45     14.75 o 
  17   1   2        8.70        2.97     14.22 o 
 -18   2   2       82.55      112.22     24.62 o 
 -17   2   2     1020.81     1101.39     32.83 o 
 -16   2   2       75.87       92.33     13.72 o 
 -15   2   2      231.49      230.46     14.49 o 
 -14   2   2     2148.76     2196.15     42.86 o 
 -13   2   2        5.46       -3.89     11.84 o 
 -12   2   2     3774.68     3793.67     60.55 o 
 -11   2   2      912.10      909.52     16.40 o 
 -10   2   2      976.27      947.04     15.61 o 
  -9   2   2     4555.09     4457.49     42.96 o 
  -8   2   2      559.94      555.41      7.36 o 
  -7   2   2     2842.44     2648.79     23.96 o 
  -6   2   2     8775.15     8679.93     75.60 o 
  -5   2   2      298.99      333.75      4.40 o 
  -4   2   2     2461.17     2292.81     18.00 o 
  -3   2   2    30501.86    25892.73    503.68 o 
  -2   2   2    15271.00    14339.97    193.94 o 
  -1   2   2    20898.34    18836.38    344.91 o 
   0   2   2     1160.24     1133.86     11.77 o 
   1   2   2     9940.60     9583.71    108.97 o 
   2   2   2    11073.16    10837.16     88.88 o 
   3   2   2      462.81      525.40      5.20 o 
   4   2   2     7319.05     7214.07     63.15 o 
   5   2   2     5709.67     5742.31     50.51 o 
   6   2   2      139.90      128.58      3.11 o 
   7   2   2     5554.97     5414.35     48.92 o 
   8   2   2     2204.38     2192.40     22.45 o 
   9   2   2     3636.31     3570.73     37.00 o 
  10   2   2     2813.60     2852.05     58.11 o 
  11   2   2       91.97       95.92     10.56 o 
  12   2   2     1424.26     1493.17     26.20 o 
  13   2   2      874.31      889.30     23.38 o 
  14   2   2      184.56      181.99     12.24 o 
  15   2   2     1220.59     1263.87     30.16 o 
  16   2   2       80.74       49.87     14.18 o 
  17   2   2      236.42      205.75     13.82 o 
 -18   3   2      211.06      214.57     16.99 o 
 -17   3   2        6.33        9.65     14.38 o 
 -16   3   2      434.28      498.94     19.68 o 
 -15   3   2       65.65       70.47     12.26 o 
 -14   3   2      847.21      859.82     32.06 o 
 -13   3   2       39.64       27.39      8.76 o 
 -12   3   2      142.56      162.74      7.76 o 
 -11   3   2      705.13      676.41     20.26 o 
 -10   3   2      210.81      217.33      6.92 o 
  -9   3   2       20.19       30.20      3.93 o 
  -8   3   2     1048.89     1074.39     10.85 o 
  -7   3   2       14.11       11.50      2.74 o 
  -6   3   2     2292.57     2447.84     22.87 o 
  -5   3   2     1151.98     1169.33      9.82 o 
  -4   3   2     1269.93     1463.46     12.33 o 
  -3   3   2     4286.15     4340.03     40.23 o 
  -2   3   2       51.69       39.31      1.53 o 
  -1   3   2      152.27      140.46      3.18 o 
   0   3   2      609.92      603.21      7.63 o 
   1   3   2     3755.06     3874.05     38.57 o 
   2   3   2      591.26      627.78      6.05 o 
   3   3   2     3612.52     3704.81     31.93 o 
   4   3   2        3.36       14.45      1.79 o 
   5   3   2      589.83      592.64      6.64 o 
   6   3   2     1084.45     1134.65     11.58 o 
   7   3   2       25.52       31.26      3.00 o 
   8   3   2      186.35      191.35      5.64 o 
   9   3   2      270.16      287.21      8.32 o 
  10   3   2      167.10      165.69      7.94 o 
  11   3   2      145.46      138.20      7.50 o 
  12   3   2      253.16      261.55     12.38 o 
  13   3   2       92.45       97.56     11.62 o 
  14   3   2      148.28      151.23     11.73 o 
  15   3   2      135.83      155.19     12.54 o 
  16   3   2       20.30       27.69     13.42 o 
  17   3   2       78.01       95.41     13.95 o 
 -18   4   2      288.91      313.21     31.45 o 
 -17   4   2      674.08      700.52     24.80 o 
 -16   4   2      105.11      111.13     14.85 o 
 -15   4   2      470.31      490.15     18.32 o 
 -14   4   2      603.73      608.87     19.76 o 
 -13   4   2       79.98       94.37      9.21 o 
 -12   4   2     1844.32     1868.33     27.66 o 
 -11   4   2      796.20      812.15     14.45 o 
 -10   4   2     2227.61     2199.81     25.86 o 
  -9   4   2     4405.70     4374.81     43.30 o 
  -8   4   2      650.57      655.41      9.40 o 
  -7   4   2     4373.73     4359.64     40.38 o 
  -6   4   2     5893.38     5775.82     48.92 o 
  -5   4   2      100.45      120.49      2.67 o 
  -4   4   2     5215.50     5117.13     48.52 o 
  -3   4   2     1604.85     1554.19     15.14 o 
  -2   4   2     1474.30     1482.40     15.59 o 
  -1   4   2     9437.26     9384.77     93.44 o 
   0   4   2     1163.16     1180.32     13.14 o 
   1   4   2    10482.68    10726.20    112.50 o 
   2   4   2     5022.83     4882.45     46.86 o 
   3   4   2      615.43      716.71      7.23 o 
   4   4   2     4383.30     4396.73     41.77 o 
   5   4   2     1785.12     1714.54     17.21 o 
   6   4   2      815.89      831.95      9.69 o 
   7   4   2     2575.67     2535.06     24.60 o 
   8   4   2      182.98      169.24      4.39 o 
   9   4   2     1107.87     1103.51     13.26 o 
  10   4   2     2520.28     2513.03     31.58 o 
  11   4   2      332.23      321.80     14.58 o 
  12   4   2     2295.86     2280.04     42.76 o 
  13   4   2      568.93      547.62     17.78 o 
  14   4   2       21.66       43.18     12.52 o 
  15   4   2     1016.80     1052.55     26.87 o 
  16   4   2       82.19       71.89     14.29 o 
  17   4   2      267.99      234.54     17.00 o 
 -17   5   2       10.01       37.09     15.52 o 
 -16   5   2      591.63      599.39     20.93 o 
 -15   5   2      383.04      393.98     16.39 o 
 -14   5   2      415.96      443.41     15.87 o 
 -13   5   2      227.57      243.26     10.32 o 
 -12   5   2       67.80       61.78      8.18 o 
 -11   5   2      845.76      881.24     20.27 o 
 -10   5   2      194.53      206.08      6.44 o 
  -9   5   2      198.07      190.03      5.61 o 
  -8   5   2     1797.79     1787.01     17.85 o 
  -7   5   2     1103.67     1092.03     10.58 o 
  -6   5   2     1868.11     1871.29     16.59 o 
  -5   5   2     5467.12     5510.93     52.37 o 
  -4   5   2        3.68        5.29      2.20 o 
  -3   5   2      996.47      973.32     10.05 o 
  -2   5   2     3544.19     3516.31     35.99 o 
  -1   5   2      409.86      446.01      6.00 o 
   0   5   2     1855.35     1814.00     20.68 o 
   1   5   2     4032.66     4244.41     43.22 o 
   2   5   2      487.43      491.50      6.07 o 
   3   5   2     1662.14     1641.85     15.96 o 
   4   5   2     1894.38     2051.64     19.39 o 
   5   5   2      439.53      455.85      5.71 o 
   6   5   2     3028.05     3046.20     34.11 o 
   7   5   2        0.26        3.47      4.06 o 
   8   5   2       20.40       28.01      4.73 o 
   9   5   2     1702.68     1671.72     21.66 o 
  10   5   2        9.97       13.86      6.50 o 
  11   5   2      964.89      995.90     17.86 o 
  12   5   2      227.79      198.54     11.86 o 
  13   5   2      434.98      462.81     40.29 o 
  14   5   2      375.09      382.73     15.92 o 
  15   5   2       53.73       59.18     13.54 o 
  16   5   2      473.56      477.32     18.16 o 
 -17   6   2      495.38      496.34     23.65 o 
 -16   6   2      105.24      102.48     20.51 o 
 -15   6   2      932.07      933.11     26.00 o 
 -14   6   2      498.83      488.78     15.64 o 
 -13   6   2        3.69       -9.86      9.86 o 
 -12   6   2      519.17      546.61     12.61 o 
 -11   6   2     1083.00     1050.95     16.21 o 
 -10   6   2      323.23      347.55      8.11 o 
  -9   6   2     1444.80     1433.19     17.18 o 
  -8   6   2      316.05      278.06      6.12 o 
  -7   6   2     1243.16     1226.09     11.73 o 
  -6   6   2     1898.67     1898.00     19.23 o 
  -5   6   2      187.11      213.60      4.47 o 
  -4   6   2     4683.00     4836.69     46.21 o 
  -3   6   2      292.51      246.61      5.39 o 
  -2   6   2       56.29       49.79      2.17 o 
  -1   6   2     1164.60     1125.34     13.03 o 
   0   6   2      966.01     1015.61     11.69 o 
   1   6   2     1922.40     1991.43     20.82 o 
   2   6   2     1673.01     1632.62     15.88 o 
   3   6   2       17.29       15.89      2.41 o 
   4   6   2     3396.57     3447.64     32.71 o 
   5   6   2      192.73      189.38      3.48 o 
   6   6   2      117.31      118.20      3.53 o 
   7   6   2     3910.59     3891.47     39.85 o 
   8   6   2        5.48        6.61      4.88 o 
   9   6   2      276.17      281.42      9.13 o 
  10   6   2     1265.18     1240.04     18.86 o 
  11   6   2       25.05       39.25      8.37 o 
  12   6   2      908.58      890.22     28.78 o 
  13   6   2      471.99      464.05     17.44 o 
  14   6   2      186.41      197.16     25.63 o 
  15   6   2      390.66      392.01     16.86 o 
  16   6   2       61.41       70.67     15.71 o 
 -16   7   2      462.55      456.52     28.22 o 
 -15   7   2      551.04      560.57     23.89 o 
 -14   7   2      476.10      479.95     20.71 o 
 -13   7   2      485.63      472.59     21.19 o 
 -12   7   2       28.80       22.10      9.58 o 
 -11   7   2     1268.09     1257.84     22.65 o 
 -10   7   2      820.66      860.26     14.12 o 
  -9   7   2      101.17      103.26      5.47 o 
  -8   7   2     2417.78     2467.40     26.85 o 
  -7   7   2     1413.31     1395.79     15.61 o 
  -6   7   2      599.26      598.10      8.43 o 
  -5   7   2     3552.74     3557.42     35.72 o 
  -4   7   2      443.02      435.18      6.42 o 
  -3   7   2     1392.50     1347.37     15.64 o 
  -2   7   2     3210.38     3188.93     33.93 o 
  -1   7   2        5.95       -0.24      2.64 o 
   0   7   2     2344.82     2329.18     26.72 o 
   1   7   2     3388.46     3442.10     41.38 o 
   2   7   2      192.69      182.00      4.84 o 
   3   7   2     3675.54     3585.97     37.15 o 
   4   7   2     1379.23     1399.34     14.75 o 
   5   7   2      174.13      162.74      4.19 o 
   6   7   2     2731.86     2703.29     26.14 o 
   7   7   2       19.49       22.24      3.94 o 
   8   7   2      220.05      224.17      7.00 o 
   9   7   2     1800.51     1797.20     24.35 o 
  10   7   2      271.67      284.36     13.30 o 
  11   7   2     1095.61     1111.60     19.19 o 
  12   7   2      798.64      814.24     18.34 o 
  13   7   2      571.61      584.86     20.09 o 
  14   7   2      851.17      774.70     32.51 o 
  15   7   2      144.48      145.49     23.73 o 
 -15   8   2      421.44      415.40     36.06 o 
 -14   8   2      351.80      378.71     20.59 o 
 -13   8   2        5.87       -1.03     14.75 o 
 -12   8   2      460.40      458.05     27.50 o 
 -11   8   2      362.48      350.43     18.10 o 
 -10   8   2      225.70      201.31      9.41 o 
  -9   8   2      578.14      564.16     12.06 o 
  -8   8   2       60.66       52.94      6.12 o 
  -7   8   2       82.35       70.14      5.10 o 
  -6   8   2      715.77      696.72     10.43 o 
  -5   8   2       18.30       15.01      4.08 o 
  -4   8   2      494.27      503.53      7.74 o 
  -3   8   2      336.24      336.87      6.43 o 
  -2   8   2        2.35        3.01      3.31 o 
  -1   8   2      138.24      131.32      4.57 o 
   0   8   2      333.23      358.09      8.03 o 
   1   8   2       83.15       70.78      3.52 o 
   2   8   2      244.86      228.41      5.35 o 
   3   8   2      168.99      169.91      4.39 o 
   4   8   2      674.41      676.28      8.70 o 
   5   8   2      253.38      253.40      6.26 o 
   6   8   2      142.05      142.19      6.19 o 
   7   8   2     1073.67     1083.26     14.60 o 
   8   8   2      636.32      634.01     10.32 o 
   9   8   2      257.11      244.69      7.44 o 
  10   8   2      276.80      270.89      9.32 o 
  11   8   2      472.54      451.41     15.70 o 
  12   8   2      475.39      467.46     16.99 o 
  13   8   2       88.37      107.26     21.62 o 
  14   8   2       28.63       24.01     14.03 o 
 -15   9   2      119.08      126.91     20.28 o 
 -14   9   2      355.36      321.14     19.70 o 
 -13   9   2     1384.36     1396.72     34.43 o 
 -12   9   2        6.68        5.33     12.73 o 
 -11   9   2      910.65      906.45     27.82 o 
 -10   9   2     1650.89     1675.93     27.91 o 
  -9   9   2        3.17       -0.47      6.93 o 
  -8   9   2     2635.78     2524.11     31.24 o 
  -7   9   2      585.04      618.15     10.68 o 
  -6   9   2      612.12      619.32     11.22 o 
  -5   9   2     1715.22     1682.07     19.10 o 
  -4   9   2        5.75       10.98      3.98 o 
  -3   9   2     1095.94     1090.16     13.07 o 
  -2   9   2     2522.21     2486.01     26.49 o 
  -1   9   2      756.81      792.19     11.03 o 
   0   9   2     1061.13     1030.46     12.71 o 
   1   9   2     2724.10     2749.69     28.91 o 
   2   9   2      597.50      595.12      9.12 o 
   3   9   2     3323.10     3372.80     36.18 o 
   4   9   2      267.73      265.94      5.67 o 
   5   9   2     1472.58     1435.03     16.80 o 
   6   9   2     1118.58     1121.57     14.90 o 
   7   9   2       12.44       11.67      5.46 o 
   8   9   2     1448.31     1454.26     19.90 o 
   9   9   2     1258.75     1294.31     20.68 o 
  10   9   2      365.76      348.94     13.21 o 
  11   9   2      373.87      434.62     17.44 o 
  12   9   2     1231.05     1249.62     35.45 o 
  13   9   2      363.33      372.33     24.60 o 
  14   9   2      647.66      728.17     31.76 o 
 -14  10   2        3.33       28.97     20.14 o 
 -13  10   2       41.03       71.16     17.22 o 
 -12  10   2       24.83       -4.40     13.83 o 
 -11  10   2       38.76       59.12     13.71 o 
 -10  10   2       19.44       12.43     11.25 o 
  -9  10   2      227.10      205.55     10.39 o 
  -8  10   2      150.80      136.02      7.61 o 
  -7  10   2        1.46       -0.19      6.17 o 
  -6  10   2      101.27       85.42      5.71 o 
  -5  10   2       19.14       18.62      4.99 o 
  -4  10   2        0.53       -0.91      4.49 o 
  -3  10   2      334.48      360.83      7.61 o 
  -2  10   2      186.83      194.23      5.80 o 
  -1  10   2        0.89       -0.12      3.81 o 
   0  10   2       51.00       53.18      4.60 o 
   1  10   2        3.27        6.24      5.23 o 
   2  10   2       31.69       25.87      4.45 o 
   3  10   2       13.78       16.34      4.48 o 
   4  10   2       48.07       44.34      5.15 o 
   5  10   2        2.71        2.25      5.15 o 
   6  10   2      219.05      211.50      7.12 o 
   7  10   2       44.09       45.50      7.01 o 
   8  10   2       32.05       28.89      8.36 o 
   9  10   2       14.95       -0.55     11.13 o 
  10  10   2       90.47       86.45     12.19 o 
  11  10   2       54.44       65.33     16.23 o 
  12  10   2      140.81      158.40     18.37 o 
  13  10   2       45.08       41.30     36.61 o 
 -12  11   2      130.41      126.04     23.93 o 
 -11  11   2     1205.94     1217.88     37.77 o 
 -10  11   2      565.31      577.49     19.45 o 
  -9  11   2        0.65       -3.60     16.41 o 
  -8  11   2     1275.73     1236.76     21.37 o 
  -7  11   2      143.34      156.54      7.39 o 
  -6  11   2      190.46      198.86      7.46 o 
  -5  11   2     1644.11     1633.27     24.61 o 
  -4  11   2      253.84      235.84      7.57 o 
  -3  11   2     1258.35     1248.99     19.43 o 
  -2  11   2     1922.03     1879.85     27.14 o 
  -1  11   2        8.36       17.15      5.07 o 
   0  11   2     2170.80     2189.09     33.41 o 
   1  11   2       36.00       39.41      6.40 o 
   2  11   2      246.74      244.19      8.18 o 
   3  11   2     1087.87     1099.94     17.21 o 
   4  11   2        9.83       11.38      6.69 o 
   5  11   2     1006.26     1013.30     17.15 o 
   6  11   2     1715.48     1662.43     24.51 o 
   7  11   2        1.30       -2.53      8.91 o 
   8  11   2     1342.20     1319.27     27.07 o 
   9  11   2     1250.37     1211.87     30.79 o 
  10  11   2      153.46      151.14     17.21 o 
  11  11   2      674.06      688.43     38.32 o 
 -11  12   2      406.35      382.88     42.32 o 
 -10  12   2       12.65       -7.50     24.60 o 
  -9  12   2       25.35       22.50     17.04 o 
  -8  12   2        5.39       -6.32     11.73 o 
  -7  12   2       31.32       38.80      9.39 o 
  -6  12   2       13.31        1.65      8.39 o 
  -5  12   2        1.68        8.65      8.38 o 
  -4  12   2      122.19      115.43      6.97 o 
  -3  12   2       16.43       18.27      6.12 o 
  -2  12   2        0.54        3.60      5.67 o 
  -1  12   2       39.13       53.48      5.96 o 
   0  12   2      384.79      379.25     11.22 o 
   1  12   2      169.98      162.45      8.19 o 
   2  12   2       59.11       68.22      7.99 o 
   3  12   2        3.53       15.09      7.04 o 
   4  12   2       92.38       94.21      8.00 o 
   5  12   2      229.81      222.20      9.37 o 
   6  12   2       21.99       28.16      8.48 o 
   7  12   2      366.36      360.35     12.88 o 
   8  12   2        2.17      -10.10     13.59 o 
   9  12   2       38.27       41.78     14.66 o 
  10  12   2      120.59      127.17     23.24 o 
  -9  13   2       59.54       70.58     20.46 o 
  -8  13   2     1317.36     1340.18     33.29 o 
  -7  13   2      367.18      346.88     15.89 o 
  -6  13   2      130.17      139.29      9.31 o 
  -5  13   2      781.79      780.16     15.77 o 
  -4  13   2      392.72      386.62     11.10 o 
  -3  13   2      225.01      220.42      7.87 o 
  -2  13   2     1017.84     1037.61     17.60 o 
  -1  13   2       49.41       59.94      6.46 o 
   0  13   2     1005.04     1007.86     17.58 o 
   1  13   2       78.69       93.50      8.25 o 
   2  13   2        6.95        2.00      9.71 o 
   3  13   2     1375.53     1376.11     24.52 o 
   4  13   2       44.31       37.84      8.32 o 
   5  13   2      412.33      406.28     14.39 o 
   6  13   2      637.25      669.23     17.37 o 
   7  13   2        4.54        1.25     22.32 o 
   8  13   2      775.54      750.18     28.57 o 
  -7  14   2        6.22       16.62     22.03 o 
  -6  14   2      330.33      299.13     20.91 o 
  -5  14   2        1.34       16.24     10.31 o 
  -4  14   2       59.02       46.98     10.11 o 
  -3  14   2      218.20      216.40      9.51 o 
  -2  14   2       40.62       48.23      8.71 o 
  -1  14   2      258.42      263.25     10.12 o 
   0  14   2       79.70       79.22     10.24 o 
   1  14   2      175.24      161.65      9.61 o 
   2  14   2      105.99      117.24     11.05 o 
   3  14   2       13.94       16.36     10.51 o 
   4  14   2      125.51      113.16     12.61 o 
   5  14   2       86.57       92.02     11.09 o 
   6  14   2       14.70       18.42     16.74 o 
  -2  15   2      312.43      317.14     21.63 o 
  -1  15   2        4.90       11.92     12.72 o 
   0  15   2      567.72      560.28     19.87 o 
   1  15   2      306.29      347.71     16.18 o 
 -18   1   3      272.03      265.50     15.67 o 
 -17   1   3      777.10      840.27     23.40 o 
 -16   1   3     2916.50     2982.33     50.08 o 
 -15   1   3      676.03      692.77     19.91 o 
 -14   1   3     1096.84     1117.06     33.14 o 
 -13   1   3     2689.14     2653.36     70.01 o 
 -12   1   3     1549.57     1537.00     42.13 o 
 -11   1   3     5738.69     5533.73    102.80 o 
 -10   1   3     1074.93     1056.83     14.32 o 
  -9   1   3     3246.06     3243.20     29.43 o 
  -8   1   3     7262.41     6977.44     59.28 o 
  -7   1   3      386.13      385.86      5.40 o 
  -6   1   3    10452.77    10400.66     85.29 o 
  -5   1   3     2822.69     2694.47     23.33 o 
  -4   1   3     2426.48     2584.24     21.45 o 
  -3   1   3     5577.09     5312.16     40.65 o 
  -2   1   3     1740.47     1763.68     12.56 o 
  -1   1   3     3354.63     3322.70     24.31 o 
   0   1   3    21892.27    20425.05    196.94 o 
   1   1   3      248.59      243.76      3.20 o 
   2   1   3     7325.10     7394.15     66.54 o 
   3   1   3     2126.21     1920.29     17.82 o 
   4   1   3        4.81        3.53      1.84 o 
   5   1   3     7732.87     7618.68     66.91 o 
   6   1   3       38.50       28.33      2.59 o 
   7   1   3     1576.73     1604.05     16.47 o 
   8   1   3     4038.92     3904.57     39.37 o 
   9   1   3      267.33      242.03     11.05 o 
  10   1   3     2957.10     2947.13     65.27 o 
  11   1   3     4237.46     4062.92     71.68 o 
  12   1   3       75.53       83.85      8.53 o 
  13   1   3     2199.59     2217.51     36.39 o 
  14   1   3      510.02      504.61     24.44 o 
  15   1   3       85.61       89.84     14.23 o 
  16   1   3      865.13      867.03     24.79 o 
  17   1   3      183.19      180.09     16.65 o 
 -18   2   3       84.08       91.82     13.69 o 
 -17   2   3       92.40       80.89     16.23 o 
 -16   2   3        1.69       13.21     14.98 o 
 -15   2   3        3.74        6.48     13.37 o 
 -14   2   3       67.26       53.89     12.06 o 
 -13   2   3        4.23        8.82     11.97 o 
 -12   2   3       48.05       54.72      6.97 o 
 -11   2   3       56.87       69.22      7.31 o 
 -10   2   3      381.78      407.96      8.44 o 
  -9   2   3      137.10      139.66      4.28 o 
  -8   2   3      165.43      223.23      4.32 o 
  -7   2   3     1482.28     1491.41     14.27 o 
  -6   2   3      982.72     1010.04     10.00 o 
  -5   2   3      263.11      341.32      3.98 o 
  -4   2   3     1121.35     1172.27     10.81 o 
  -3   2   3      272.33      286.76      4.07 o 
  -2   2   3      189.92      206.88      2.62 o 
  -1   2   3       10.83       10.47      1.03 o 
   0   2   3      227.13      256.87      3.05 o 
   1   2   3     2202.68     2224.44     19.87 o 
   2   2   3      338.31      329.74      3.91 o 
   3   2   3      779.68      957.83      9.26 o 
   4   2   3     1688.96     1838.65     17.66 o 
   5   2   3      338.11      354.73      5.20 o 
   6   2   3        4.39        8.91      2.64 o 
   7   2   3      325.38      305.61      5.59 o 
   8   2   3       87.70       89.50      3.85 o 
   9   2   3      365.61      329.01      8.16 o 
  10   2   3       65.70       58.63      7.26 o 
  11   2   3        5.05       -1.08      7.61 o 
  12   2   3      722.17      708.04     17.29 o 
  13   2   3       22.74       33.26     11.80 o 
  14   2   3       22.72       27.73     11.53 o 
  15   2   3      304.05      293.19     14.88 o 
  16   2   3       13.75       23.15     14.29 o 
  17   2   3       39.53       33.71     15.20 o 
 -18   3   3       17.20       46.10     16.08 o 
 -17   3   3      645.06      688.87     24.18 o 
 -16   3   3     1684.61     1731.82     37.69 o 
 -15   3   3        2.19       -2.54     13.77 o 
 -14   3   3     2333.87     2357.67     45.15 o 
 -13   3   3      812.24      790.68     19.37 o 
 -12   3   3       65.48       58.74      7.55 o 
 -11   3   3     1932.24     2008.08     28.64 o 
 -10   3   3     1135.53     1146.53     15.43 o 
  -9   3   3     1072.36     1124.02     12.33 o 
  -8   3   3     5151.77     5226.21     46.21 o 
  -7   3   3       11.18        9.81      2.78 o 
  -6   3   3     3560.57     3457.93     29.44 o 
  -5   3   3     4671.11     4654.54     40.39 o 
  -4   3   3        7.65       12.03      1.61 o 
  -3   3   3     5905.96     5745.50     59.51 o 
  -2   3   3       93.48       77.98      2.36 o 
  -1   3   3      110.27      167.35      3.62 o 
   0   3   3     2275.99     2202.79     25.37 o 
   1   3   3       26.74       37.18      1.68 o 
   2   3   3     3804.14     3720.40     34.11 o 
   3   3   3     4037.13     4002.86     35.82 o 
   4   3   3      683.78      703.51      7.44 o 
   5   3   3     7024.90     6952.77     61.89 o 
   6   3   3     2062.42     2131.15     20.60 o 
   7   3   3      481.49      487.87      7.13 o 
   8   3   3     3744.51     3713.36     35.27 o 
   9   3   3      529.40      500.12      9.86 o 
  10   3   3      926.09      938.45     15.89 o 
  11   3   3     1700.55     1698.83     29.62 o 
  12   3   3        2.10        3.12     11.32 o 
  13   3   3     1259.57     1272.96     29.08 o 
  14   3   3     1199.16     1158.43     27.90 o 
  15   3   3      162.54      149.83     13.13 o 
  16   3   3     1071.01     1066.55     25.56 o 
 -18   4   3      205.12      218.09     16.74 o 
 -17   4   3       25.13       30.38     15.08 o 
 -16   4   3      110.44      123.75     14.92 o 
 -15   4   3     1067.42     1051.06     26.87 o 
 -14   4   3      188.80      165.13     13.38 o 
 -13   4   3      500.55      495.54     14.94 o 
 -12   4   3     1462.79     1451.48     24.49 o 
 -11   4   3      123.90      123.92      7.13 o 
 -10   4   3     1419.72     1423.91     25.54 o 
  -9   4   3     1410.79     1426.47     16.11 o 
  -8   4   3       17.03       15.78      3.80 o 
  -7   4   3     1131.49     1112.28     11.59 o 
  -6   4   3       48.23       33.75      2.02 o 
  -5   4   3     1434.98     1722.39     18.17 o 
  -4   4   3     8854.71     9069.46     90.45 o 
  -3   4   3       13.14       25.07      2.17 o 
  -2   4   3     1469.16     1443.01     16.61 o 
  -1   4   3     2707.45     2679.27     27.77 o 
   0   4   3      342.72      373.06      6.33 o 
   1   4   3     2067.82     2005.99     20.08 o 
   2   4   3      306.33      270.76      3.75 o 
   3   4   3      766.57      760.88      7.58 o 
   4   4   3      987.68      955.09      9.67 o 
   5   4   3        1.30        1.95      2.29 o 
   6   4   3     1572.63     1599.92     17.98 o 
   7   4   3     1543.08     1550.00     17.18 o 
   8   4   3      327.74      327.12      6.54 o 
   9   4   3     2794.34     2792.16     31.79 o 
  10   4   3      196.60      211.14      7.90 o 
  11   4   3      236.20      225.97     10.86 o 
  12   4   3      974.37      939.18     31.44 o 
  13   4   3      178.51      163.80     11.76 o 
  14   4   3      320.65      342.55     14.10 o 
  15   4   3      215.45      189.41     14.60 o 
  16   4   3        7.68       12.95     14.89 o 
 -17   5   3      253.28      258.38     16.04 o 
 -16   5   3      359.88      392.55     16.76 o 
 -15   5   3       38.73       38.31     13.25 o 
 -14   5   3      778.88      767.85     22.08 o 
 -13   5   3     1486.39     1512.01     34.54 o 
 -12   5   3      210.06      195.87      8.03 o 
 -11   5   3     1096.05     1125.02     25.65 o 
 -10   5   3      577.98      573.12     11.13 o 
  -9   5   3      817.27      788.24     11.40 o 
  -8   5   3     1111.99     1107.22     12.54 o 
  -7   5   3       98.49       95.63      2.70 o 
  -6   5   3     2554.48     2539.61     25.03 o 
  -5   5   3      271.90      232.79      4.51 o 
  -4   5   3      776.38      860.95     11.23 o 
  -3   5   3     5853.51     5846.72     59.55 o 
  -2   5   3     1401.63     1440.55     16.01 o 
  -1   5   3      587.06      563.15      8.01 o 
   0   5   3     1993.28     1856.30     25.76 o 
   1   5   3      142.44      140.42      4.37 o 
   2   5   3     2517.93     2444.62     27.47 o 
   3   5   3     2078.78     2076.86     20.00 o 
   4   5   3      107.36      108.91      2.98 o 
   5   5   3     2697.99     2673.23     25.06 o 
   6   5   3      702.40      725.22      9.45 o 
   7   5   3      126.20      119.31      4.86 o 
   8   5   3     4578.11     4598.23     53.78 o 
   9   5   3       46.69       42.61      6.09 o 
  10   5   3      184.48      192.86      9.69 o 
  11   5   3     1212.77     1222.21     27.55 o 
  12   5   3        7.47        1.00     11.33 o 
  13   5   3      519.74      508.29     23.76 o 
  14   5   3      537.73      550.59     20.19 o 
  15   5   3      248.02      282.68     15.93 o 
  16   5   3      218.76      218.43     15.69 o 
 -17   6   3      151.23      118.82     19.16 o 
 -16   6   3      298.95      297.12     29.58 o 
 -15   6   3     1262.13     1204.39     44.03 o 
 -14   6   3      284.02      293.97     12.74 o 
 -13   6   3      862.18      858.00     20.72 o 
 -12   6   3     3192.08     3137.89     63.08 o 
 -11   6   3       25.79       30.40      6.58 o 
 -10   6   3      665.89      675.74     11.09 o 
  -9   6   3     3078.52     2899.42     30.04 o 
  -8   6   3       12.36       12.28      4.26 o 
  -7   6   3     3418.72     3347.85     32.06 o 
  -6   6   3      673.59      668.67      8.57 o 
  -5   6   3      641.47      602.86      7.81 o 
  -4   6   3     5728.70     5780.13     59.64 o 
  -3   6   3      191.94      185.53      4.33 o 
  -2   6   3     4859.61     4926.55     55.18 o 
  -1   6   3     1334.72     1370.06     16.47 o 
   0   6   3      533.45      597.65      8.95 o 
   1   6   3     1293.45     1242.02     16.47 o 
   2   6   3      849.87      897.80     10.20 o 
   3   6   3     2654.99     2794.64     26.69 o 
   4   6   3     4124.31     4083.05     38.60 o 
   5   6   3       98.69      102.25      4.07 o 
   6   6   3     4671.81     4603.57     42.07 o 
   7   6   3     2439.21     2509.60     27.68 o 
   8   6   3      209.41      217.98      9.01 o 
   9   6   3     4872.83     4889.42     60.94 o 
  10   6   3       15.70        4.33      7.32 o 
  11   6   3       85.49       93.92      8.67 o 
  12   6   3      855.94      825.64     20.39 o 
  13   6   3      231.99      245.98     17.04 o 
  14   6   3      788.93      790.20     23.11 o 
  15   6   3      442.67      426.72     29.30 o 
 -16   7   3       77.18       85.47     26.94 o 
 -15   7   3       68.68       64.74     24.52 o 
 -14   7   3      437.14      447.44     19.38 o 
 -13   7   3       23.96       19.19      9.14 o 
 -12   7   3       33.92       36.87     12.03 o 
 -11   7   3      620.09      625.30     14.37 o 
 -10   7   3      203.06      187.39      7.86 o 
  -9   7   3      664.94      614.70     13.09 o 
  -8   7   3      539.59      575.97     10.85 o 
  -7   7   3       11.13       -1.78      4.49 o 
  -6   7   3      997.41      983.49     12.37 o 
  -5   7   3     1038.74     1109.80     13.25 o 
  -4   7   3      878.19      888.56     11.73 o 
  -3   7   3     3584.72     3654.77     37.68 o 
  -2   7   3       94.98       85.93      3.95 o 
  -1   7   3     1048.71     1054.62     14.48 o 
   0   7   3     3078.03     3176.58     41.28 o 
   1   7   3      422.07      431.56      8.61 o 
   2   7   3      848.98      884.00     11.95 o 
   3   7   3     1234.87     1222.11     12.64 o 
   4   7   3      126.68      136.50      3.73 o 
   5   7   3      640.63      636.49      8.66 o 
   6   7   3      660.19      652.92     10.18 o 
   7   7   3     1039.27     1043.11     13.38 o 
   8   7   3      345.73      362.78      7.77 o 
   9   7   3       37.36       49.94      6.21 o 
  10   7   3      146.34      144.23      7.82 o 
  11   7   3      361.64      353.09     16.48 o 
  12   7   3       33.54       21.80     12.00 o 
  13   7   3       65.31       79.06     13.54 o 
  14   7   3       52.64       62.10     15.09 o 
  15   7   3       95.96      100.86     15.64 o 
 -15   8   3      937.96      824.75     40.00 o 
 -14   8   3      203.41      193.22     16.58 o 
 -13   8   3      138.97      166.12     13.59 o 
 -12   8   3     2026.91     2012.32     37.06 o 
 -11   8   3        0.56       -8.36     10.76 o 
 -10   8   3     1634.89     1727.57     26.36 o 
  -9   8   3     1072.79     1055.01     17.33 o 
  -8   8   3      353.17      361.07      8.92 o 
  -7   8   3     2267.92     2246.77     25.99 o 
  -6   8   3     1721.33     1707.46     20.25 o 
  -5   8   3      981.13      983.16     12.95 o 
  -4   8   3     4888.28     4902.45     53.00 o 
  -3   8   3       74.15       65.58      3.84 o 
  -2   8   3     1081.14     1093.22     15.97 o 
  -1   8   3     4684.88     4774.15     60.34 o 
   0   8   3      637.01      648.01     11.91 o 
   1   8   3     3786.58     3827.91     54.76 o 
   2   8   3      514.64      520.82      8.22 o 
   3   8   3     1904.52     1909.29     20.39 o 
   4   8   3     2408.33     2426.17     26.80 o 
   5   8   3      936.57      961.00     12.82 o 
   6   8   3     3906.21     3913.76     43.28 o 
   7   8   3     1119.35     1162.23     15.42 o 
   8   8   3        0.65        5.34      6.86 o 
   9   8   3     1395.62     1387.33     24.02 o 
  10   8   3      601.31      601.53     17.10 o 
  11   8   3      633.90      629.07     23.96 o 
  12   8   3     1041.31     1033.65     36.36 o 
  13   8   3        7.55       12.18     18.22 o 
  14   8   3      559.48      538.99     28.26 o 
 -15   9   3      194.35      180.69     24.04 o 
 -14   9   3        1.62       -2.07     16.27 o 
 -13   9   3       74.36       58.82     14.20 o 
 -12   9   3       54.12       71.31     13.07 o 
 -11   9   3      108.47       90.98     12.22 o 
 -10   9   3        8.67        6.40     11.72 o 
  -9   9   3      293.21      311.67      9.35 o 
  -8   9   3      170.91      169.96      7.37 o 
  -7   9   3       12.71        0.75      5.91 o 
  -6   9   3      135.91      120.16      5.42 o 
  -5   9   3      367.02      362.43      7.84 o 
  -4   9   3       17.93       11.01      4.39 o 
  -3   9   3      815.60      806.17     12.50 o 
  -2   9   3      339.90      337.99     11.10 o 
  -1   9   3     1838.68     1876.79     28.45 o 
   0   9   3      313.89      320.49      9.48 o 
   1   9   3      115.78      124.83      4.25 o 
   2   9   3      441.57      434.59      7.85 o 
   3   9   3      728.59      736.34     10.46 o 
   4   9   3       30.34       33.58      4.30 o 
   5   9   3        3.45        8.26      4.64 o 
   6   9   3      393.80      404.53      9.72 o 
   7   9   3      144.06      149.47      7.04 o 
   8   9   3       66.70       61.19      8.30 o 
   9   9   3       34.85       60.29     12.33 o 
  10   9   3      268.29      253.06     13.95 o 
  11   9   3       59.79       71.30     12.66 o 
  12   9   3        4.10       12.80     15.58 o 
  13   9   3       80.02       35.17     18.29 o 
 -14  10   3       44.99       42.79     23.07 o 
 -13  10   3       20.04       11.65     20.26 o 
 -12  10   3      750.57      751.29     23.96 o 
 -11  10   3        2.35        8.66     11.83 o 
 -10  10   3     1013.20      975.65     22.83 o 
  -9  10   3      539.36      571.25     14.52 o 
  -8  10   3        4.20        5.23      7.96 o 
  -7  10   3     2740.36     2697.23     32.94 o 
  -6  10   3      655.45      651.27     10.96 o 
  -5  10   3      879.44      878.46     12.69 o 
  -4  10   3     2198.96     2208.72     27.12 o 
  -3  10   3       15.70       13.90      4.84 o 
  -2  10   3     1129.57     1155.93     19.85 o 
  -1  10   3     3882.11     3956.39     56.42 o 
   0  10   3      286.94      302.40      7.25 o 
   1  10   3     2495.55     2505.24     30.61 o 
   2  10   3     2387.18     2419.56     29.25 o 
   3  10   3      376.34      399.30      8.36 o 
   4  10   3     1994.39     2033.50     24.38 o 
   5  10   3      779.23      781.52     15.48 o 
   6  10   3      918.59      939.53     15.07 o 
   7  10   3      588.61      601.15     13.90 o 
   8  10   3        1.80        1.07      9.88 o 
   9  10   3      792.58      805.88     21.74 o 
  10  10   3      460.14      485.35     21.22 o 
  11  10   3      311.90      347.50     19.57 o 
  12  10   3      749.37      788.23     33.80 o 
 -12  11   3       25.41       21.09     16.86 o 
 -11  11   3      111.65      110.43     13.94 o 
 -10  11   3       60.99       71.88     12.66 o 
  -9  11   3        0.55       -4.96     10.00 o 
  -8  11   3       72.33       70.92     12.01 o 
  -7  11   3       13.41       22.50      7.89 o 
  -6  11   3       45.06       51.49      7.09 o 
  -5  11   3      110.95      111.09      6.70 o 
  -4  11   3       20.76       24.92      5.06 o 
  -3  11   3       12.26       30.61      6.27 o 
  -2  11   3      144.95      150.07     10.43 o 
  -1  11   3       89.58       81.43      6.05 o 
   0  11   3      143.88      135.39      6.62 o 
   1  11   3        7.03        2.22      5.89 o 
   2  11   3       42.10       50.59      7.61 o 
   3  11   3        0.97       -5.40      5.40 o 
   4  11   3        1.47       -2.37      7.33 o 
   5  11   3       56.82       46.73      6.74 o 
   6  11   3       76.51       72.15      7.51 o 
   7  11   3       17.96       25.65      8.65 o 
   8  11   3        2.92       -8.88      9.60 o 
   9  11   3        6.33      -12.44     12.44 o 
  10  11   3       20.11       27.19     18.21 o 
  11  11   3       76.80       79.37     42.76 o 
 -11  12   3      109.68       75.01     27.50 o 
 -10  12   3      609.84      537.44     60.63 o 
  -9  12   3      556.76      551.14     64.05 o 
  -8  12   3        8.16        4.02     10.68 o 
  -7  12   3     1199.83     1182.68     24.80 o 
  -6  12   3      196.42      196.95      9.75 o 
  -5  12   3      843.19      797.67     15.21 o 
  -4  12   3      927.31      951.58     18.51 o 
  -3  12   3        6.87        1.87      8.24 o 
  -2  12   3     1540.19     1559.15     28.59 o 
  -1  12   3     1257.89     1293.88     25.02 o 
   0  12   3        2.08        0.80      8.57 o 
   1  12   3     2017.72     2000.24     34.65 o 
   2  12   3      949.55     1000.59     25.47 o 
   3  12   3      195.68      183.02      7.03 o 
   4  12   3     1393.95     1439.36     21.61 o 
   5  12   3       32.14       17.02      7.50 o 
   6  12   3      540.05      563.77     15.62 o 
   7  12   3      438.93      417.85     13.57 o 
   8  12   3        0.61       -9.12     21.68 o 
   9  12   3      761.51      763.05     34.76 o 
  -9  13   3      514.65      576.49     58.08 o 
  -8  13   3       84.64      115.01     36.70 o 
  -7  13   3       69.24       74.03     15.24 o 
  -6  13   3      144.73      174.61     18.49 o 
  -5  13   3        2.42       19.56     10.74 o 
  -4  13   3        2.74       12.66     11.59 o 
  -3  13   3      262.00      254.97     15.04 o 
  -2  13   3       14.68        6.00      9.50 o 
  -1  13   3      159.31      149.93     10.04 o 
   0  13   3       57.27       72.80      9.16 o 
   1  13   3       15.48       29.20      9.36 o 
   2  13   3      270.22      287.05     10.50 o 
   3  13   3       57.00       71.83      8.31 o 
   4  13   3        0.02        0.34      7.65 o 
   5  13   3       21.56       15.08     10.69 o 
   6  13   3        2.11       12.99     10.94 o 
   7  13   3      120.93      119.80     15.28 o 
   8  13   3      161.89      132.79     21.29 o 
  -6  14   3       14.10       23.85     35.00 o 
  -5  14   3      302.64      278.52     20.36 o 
  -4  14   3      776.29      815.49     26.39 o 
  -3  14   3        2.23       10.90     11.82 o 
  -2  14   3      362.04      381.80     13.73 o 
  -1  14   3      696.53      706.44     19.15 o 
   0  14   3       84.90       86.60     10.00 o 
   1  14   3      750.20      729.80     19.34 o 
   2  14   3      149.61      160.53     14.08 o 
   3  14   3      754.81      705.31     22.45 o 
   4  14   3      501.91      511.90     19.58 o 
   5  14   3        1.07       -6.44     18.43 o 
 -18   0   4      418.07      481.10     27.62 o 
 -17   0   4       74.21       58.64     36.61 o 
 -16   0   4      251.15      247.78     22.23 o 
 -15   0   4     2280.38     2352.08     92.70 o 
 -14   0   4       70.23       59.12     27.38 o 
 -13   0   4     1872.06     1887.73     52.35 o 
 -12   0   4      465.57      460.87     21.03 o 
 -11   0   4      744.20      733.40     19.79 o 
 -10   0   4     1982.78     1944.60     34.03 o 
  -9   0   4     1151.29     1200.80     17.32 o 
  -8   0   4     5210.91     5118.79     63.42 o 
  -7   0   4     2642.79     2411.19     30.66 o 
  -6   0   4     1739.04     1923.78     22.90 o 
  -5   0   4    11026.05    11155.64    126.63 o 
  -4   0   4     9175.93     9411.36     99.50 o 
  -3   0   4     2806.09     2998.81     34.52 o 
  -2   0   4     4984.09     4936.36     49.51 o 
  -1   0   4      724.96      748.16      8.56 o 
   0   0   4     5173.86     5223.93     57.95 o 
   1   0   4     3877.65     3736.43     52.98 o 
   2   0   4      289.72      345.62      6.57 o 
   3   0   4     8903.06     9083.98    119.12 o 
   4   0   4     6829.33     6835.70     90.03 o 
   5   0   4        9.65       16.70      3.53 o 
   6   0   4     7688.39     7492.72    108.18 o 
   7   0   4     1423.91     1468.30     23.61 o 
   8   0   4     2718.75     2508.68     47.34 o 
   9   0   4      834.05      978.85     34.87 o 
  10   0   4       13.65       10.87     14.79 o 
  11   0   4     2455.31     2405.11     63.48 o 
  12   0   4      470.51      556.74     30.90 o 
  13   0   4       71.20       96.37     26.07 o 
  14   0   4     1589.51     1512.27     45.93 o 
  15   0   4      613.00      627.23     32.19 o 
  16   0   4      299.77      306.60     24.75 o 
 -18   1   4      109.83      113.52     17.52 o 
 -17   1   4       48.08       65.30     15.49 o 
 -16   1   4        6.36       28.21     13.44 o 
 -15   1   4        0.75       13.94     13.25 o 
 -14   1   4      536.76      566.95     18.12 o 
 -13   1   4       38.77       46.37     11.36 o 
 -12   1   4       23.53       25.76     10.67 o 
 -11   1   4      171.70      171.68      7.88 o 
 -10   1   4       21.28       15.90      4.73 o 
  -9   1   4      277.90      289.37      5.31 o 
  -8   1   4       33.56       34.12      3.10 o 
  -7   1   4     1236.25     1317.44     12.40 o 
  -6   1   4      119.07      124.79      3.04 o 
  -5   1   4       15.79       13.26      2.08 o 
  -4   1   4      226.49      229.30      3.27 o 
  -3   1   4      574.12      602.34      5.22 o 
  -2   1   4     2200.59     2377.66     17.31 o 
  -1   1   4      362.13      385.98      3.78 o 
   0   1   4      166.89      181.11      2.80 o 
   1   1   4      184.86      201.83      4.05 o 
   2   1   4      223.40      229.12      3.78 o 
   3   1   4      390.08      435.65      5.40 o 
   4   1   4      920.71     1006.45     10.05 o 
   5   1   4      234.59      240.97      4.65 o 
   6   1   4       44.38       52.46      3.02 o 
   7   1   4       70.15       85.99      4.08 o 
   8   1   4      162.14      179.37      6.82 o 
   9   1   4      185.22      153.32      7.91 o 
  10   1   4      310.31      250.28      9.88 o 
  11   1   4        0.26        8.34      9.15 o 
  12   1   4      101.05      106.31      9.84 o 
  13   1   4       17.90       14.58     12.68 o 
  14   1   4       11.34       27.10     13.70 o 
  15   1   4       48.47       42.50     12.53 o 
  16   1   4      118.11      116.68     14.93 o 
 -18   2   4      343.55      364.94     17.59 o 
 -17   2   4      308.02      328.04     17.10 o 
 -16   2   4      855.88      903.63     23.67 o 
 -15   2   4      699.73      744.11     21.59 o 
 -14   2   4      121.46      126.75     15.70 o 
 -13   2   4     2432.67     2416.24     60.04 o 
 -12   2   4     1288.19     1294.36     22.86 o 
 -11   2   4      594.65      587.82     12.93 o 
 -10   2   4     3831.08     3763.88     42.52 o 
  -9   2   4      206.47      216.69      4.81 o 
  -8   2   4     3020.57     2972.22     26.93 o 
  -7   2   4     3154.39     2997.72     25.90 o 
  -6   2   4        5.51       11.86      3.13 o 
  -5   2   4     9783.46     9748.10     78.88 o 
  -4   2   4     4223.18     4152.19     33.56 o 
  -3   2   4     1251.91     1282.66     10.79 o 
  -2   2   4    17417.79    17222.34    131.87 o 
  -1   2   4     1754.77     1711.29     15.05 o 
   0   2   4     4761.19     4805.61     42.03 o 
   1   2   4    12038.28    12094.84    101.68 o 
   2   2   4       37.15       52.18      2.08 o 
   3   2   4     6786.42     6865.26     63.20 o 
   4   2   4     6035.69     5997.88     55.39 o 
   5   2   4     1428.19     1409.19     14.14 o 
   6   2   4     3968.09     3926.47     36.93 o 
   7   2   4     1961.21     1947.94     20.16 o 
   8   2   4     2863.71     2766.14     31.68 o 
   9   2   4     1629.78     1688.62     26.39 o 
  10   2   4      101.48      100.39      8.32 o 
  11   2   4     1490.47     1458.04     25.83 o 
  12   2   4     1079.97     1052.67     21.88 o 
  13   2   4      261.16      245.29     13.63 o 
  14   2   4     1334.23     1323.72     32.76 o 
  15   2   4       55.65       44.07     14.80 o 
  16   2   4      614.30      665.68     29.93 o 
 -18   3   4       35.57       38.29     13.74 o 
 -17   3   4     1282.94     1275.63     28.80 o 
 -16   3   4       27.49       17.55     17.37 o 
 -15   3   4       59.77       70.04     13.68 o 
 -14   3   4      693.18      678.98     21.18 o 
 -13   3   4       66.28       74.54     10.85 o 
 -12   3   4      584.91      575.75     13.36 o 
 -11   3   4      152.49      165.99      9.15 o 
 -10   3   4       12.27       19.48      5.96 o 
  -9   3   4      822.10      791.12     11.58 o 
  -8   3   4      550.40      555.71      7.70 o 
  -7   3   4     1091.19     1123.30     11.83 o 
  -6   3   4     4161.86     4326.93     40.02 o 
  -5   3   4      396.90      468.81      5.91 o 
  -4   3   4      516.04      512.21      5.66 o 
  -3   3   4     2729.54     2765.06     25.56 o 
  -2   3   4      191.43      237.82      3.35 o 
  -1   3   4     3586.31     3808.60     34.87 o 
   0   3   4      116.39       99.24      2.48 o 
   1   3   4      282.36      283.92      4.59 o 
   2   3   4     1059.65     1150.02     12.02 o 
   3   3   4     1134.85     1195.76     12.80 o 
   4   3   4     1932.30     1982.07     20.40 o 
   5   3   4     1320.70     1315.34     14.33 o 
   6   3   4        4.80       14.32      3.31 o 
   7   3   4       58.88       53.94      4.20 o 
   8   3   4     1481.92     1448.06     18.73 o 
   9   3   4       28.15       40.40      6.69 o 
  10   3   4      460.51      431.65     11.65 o 
  11   3   4        5.46       22.41      8.27 o 
  12   3   4      208.86      195.70     12.40 o 
  13   3   4      103.38      113.49     23.50 o 
  14   3   4       17.93       33.87     13.47 o 
  15   3   4      216.71      210.15     17.75 o 
  16   3   4      227.36      221.30     17.50 o 
 -17   4   4      358.12      331.43     22.53 o 
 -16   4   4      676.05      641.88     23.72 o 
 -15   4   4      868.58      835.60     30.14 o 
 -14   4   4        1.11       -1.65     17.33 o 
 -13   4   4     1901.78     1946.60     31.19 o 
 -12   4   4      790.45      795.34     17.93 o 
 -11   4   4      159.43      176.56      7.06 o 
 -10   4   4     3695.41     3710.84     43.30 o 
  -9   4   4      292.28      301.66      6.86 o 
  -8   4   4     1664.28     1676.27     16.45 o 
  -7   4   4     2978.78     2982.50     24.80 o 
  -6   4   4       50.41       63.35      3.35 o 
  -5   4   4     8697.11     8809.17     85.37 o 
  -4   4   4     1974.66     1950.24     18.59 o 
  -3   4   4     3103.46     3213.64     30.97 o 
  -2   4   4    11017.92    11148.93    105.04 o 
  -1   4   4      797.73      752.39      8.70 o 
   0   4   4     2782.24     2765.08     28.58 o 
   1   4   4    12714.87    13091.09    121.56 o 
   2   4   4       77.60      104.11      2.65 o 
   3   4   4     2396.10     2331.68     21.15 o 
   4   4   4     3677.86     3764.07     34.01 o 
   5   4   4      847.70      866.68      9.50 o 
   6   4   4     5090.92     5079.02     50.83 o 
   7   4   4      516.92      536.94     10.74 o 
   8   4   4     2685.47     2653.05     33.53 o 
   9   4   4     2029.96     1977.00     27.54 o 
  10   4   4       19.14       25.81      7.71 o 
  11   4   4     1092.54     1100.71     20.73 o 
  12   4   4      814.78      806.03     21.96 o 
  13   4   4      326.27      351.92     23.09 o 
  14   4   4      414.89      408.87     15.26 o 
  15   4   4       37.21       41.27     11.73 o 
  16   4   4      694.04      702.33     47.45 o 
 -17   5   4      787.52      800.70     30.64 o 
 -16   5   4       37.84       10.22     16.97 o 
 -15   5   4       55.53       78.51     15.88 o 
 -14   5   4      209.45      217.59     12.47 o 
 -13   5   4       30.29       33.53      8.33 o 
 -12   5   4      433.73      454.22     11.53 o 
 -11   5   4      488.20      547.24     14.32 o 
 -10   5   4      247.49      273.54      7.01 o 
  -9   5   4     2013.66     2069.50     29.49 o 
  -8   5   4      194.68      201.38      4.92 o 
  -7   5   4      802.46      860.57      9.99 o 
  -6   5   4     1331.46     1307.35     13.91 o 
  -5   5   4       13.55       24.51      3.40 o 
  -4   5   4     2434.67     2420.11     25.07 o 
  -3   5   4      213.38      208.03      4.42 o 
  -2   5   4       12.92       11.68      2.63 o 
  -1   5   4     3804.58     3893.13     46.16 o 
   0   5   4     2804.50     2877.31     31.78 o 
   1   5   4      660.76      640.43      8.52 o 
   2   5   4     3774.80     3759.51     34.41 o 
   3   5   4     1255.66     1311.23     13.30 o 
   4   5   4      197.87      169.48      3.80 o 
   5   5   4      625.76      626.70      7.95 o 
   6   5   4      625.42      638.41      9.38 o 
   7   5   4      206.24      209.81      5.84 o 
   8   5   4      393.73      385.36     11.23 o 
   9   5   4       18.45        0.64      6.99 o 
  10   5   4      561.96      585.38     14.97 o 
  11   5   4      355.14      367.92     11.62 o 
  12   5   4      235.44      241.44     12.46 o 
  13   5   4      244.33      205.16     13.83 o 
  14   5   4       17.33       13.00     13.55 o 
  15   5   4       45.89       57.54     15.13 o 
 -17   6   4       13.77       27.17     29.51 o 
 -16   6   4      287.33      271.57     19.77 o 
 -15   6   4      343.68      332.35     18.40 o 
 -14   6   4        0.59      -12.79     12.79 o 
 -13   6   4     1004.38     1024.61     20.71 o 
 -12   6   4      404.99      406.20     11.94 o 
 -11   6   4      365.21      374.10     10.20 o 
 -10   6   4     1398.39     1478.28     22.11 o 
  -9   6   4      574.04      564.07     11.92 o 
  -8   6   4      777.93      793.88     13.79 o 
  -7   6   4     3114.23     3149.08     34.91 o 
  -6   6   4       28.52       37.40      3.70 o 
  -5   6   4      780.15      755.39      9.60 o 
  -4   6   4      750.74      782.32     10.68 o 
  -3   6   4        9.24       18.33      5.54 o 
  -2   6   4     2976.10     3058.82     37.68 o 
  -1   6   4       28.09       31.39      5.37 o 
   0   6   4     1278.69     1260.86     20.17 o 
   1   6   4     1712.12     1701.13     20.44 o 
   2   6   4       16.68       12.68      3.37 o 
   3   6   4     1621.74     1647.65     16.43 o 
   4   6   4     1291.72     1315.58     13.61 o 
   5   6   4      806.95      822.30     10.30 o 
   6   6   4     1037.31     1049.22     12.37 o 
   7   6   4       67.50       73.77      4.82 o 
   8   6   4      301.72      304.50      8.30 o 
   9   6   4     1901.72     1998.55     31.04 o 
  10   6   4      120.85      125.61      8.75 o 
  11   6   4      977.41      969.76     21.08 o 
  12   6   4      348.35      311.23     15.60 o 
  13   6   4       41.97       27.62     13.80 o 
  14   6   4      492.48      461.90     26.38 o 
  15   6   4      197.87      205.04     18.06 o 
 -16   7   4      149.56      174.36     38.51 o 
 -15   7   4      216.03      197.86     24.67 o 
 -14   7   4      587.81      588.57     22.11 o 
 -13   7   4        8.52        8.06     11.79 o 
 -12   7   4      485.19      506.89     15.88 o 
 -11   7   4     1119.07     1121.72     45.92 o 
 -10   7   4      206.83      193.97      9.34 o 
  -9   7   4     1287.90     1313.21     18.58 o 
  -8   7   4      811.48      809.15     14.07 o 
  -7   7   4     2203.77     2194.55     27.02 o 
  -6   7   4      350.97      359.38      7.57 o 
  -5   7   4      210.82      210.72      5.62 o 
  -4   7   4     3313.08     3302.22     38.35 o 
  -3   7   4      436.44      411.23      8.21 o 
  -2   7   4       54.18       51.86      3.78 o 
  -1   7   4     4293.52     4245.53     60.88 o 
   0   7   4     1801.95     1783.66     27.32 o 
   1   7   4      182.88      166.08      5.51 o 
   2   7   4     2536.63     2556.68     31.61 o 
   3   7   4      824.01      848.38     10.39 o 
   4   7   4      866.88      881.49     11.69 o 
   5   7   4      244.38      259.43      6.15 o 
   6   7   4      485.41      475.98      8.83 o 
   7   7   4     1346.28     1349.95     18.24 o 
   8   7   4      327.49      345.51     11.32 o 
   9   7   4      111.97      117.90      8.34 o 
  10   7   4     1524.88     1540.42     27.89 o 
  11   7   4      264.81      273.40     11.50 o 
  12   7   4       26.59       15.48     11.64 o 
  13   7   4      525.13      534.38     21.83 o 
  14   7   4        0.39      -20.06     20.06 o 
 -15   8   4       20.42       -9.14     21.43 o 
 -14   8   4       11.42       14.47     16.57 o 
 -13   8   4      274.58      264.36     15.68 o 
 -12   8   4      229.37      222.43     12.69 o 
 -11   8   4       80.18       59.66     11.57 o 
 -10   8   4      301.68      337.61     10.50 o 
  -9   8   4      136.21      135.99      8.12 o 
  -8   8   4      182.96      172.66      7.53 o 
  -7   8   4     1113.51     1139.87     16.28 o 
  -6   8   4      131.41      135.38      5.04 o 
  -5   8   4        7.52       14.99      4.37 o 
  -4   8   4       71.27       69.39      4.03 o 
  -3   8   4      825.20      838.26     14.39 o 
  -2   8   4      123.77      115.52      6.64 o 
  -1   8   4        7.58        7.05      6.31 o 
   0   8   4        9.38       -0.32      7.64 o 
   1   8   4       51.89       52.24      4.42 o 
   2   8   4      369.65      380.60      7.14 o 
   3   8   4      154.50      174.20      5.82 o 
   4   8   4      144.68      154.11      5.40 o 
   5   8   4      711.47      737.59     12.27 o 
   6   8   4        8.83       12.42      6.31 o 
   7   8   4       23.07       23.83      6.85 o 
   8   8   4        4.33       11.15      8.81 o 
   9   8   4      618.81      601.72     17.43 o 
  10   8   4        5.25        7.94     10.61 o 
  11   8   4      489.35      503.10     22.23 o 
  12   8   4       76.19       76.90     16.01 o 
  13   8   4        0.93       25.20     26.36 o 
 -14   9   4     1624.33     1686.06     62.67 o 
 -13   9   4       39.96       11.96     13.97 o 
 -12   9   4     1062.48     1074.39     30.65 o 
 -11   9   4     1093.30     1097.58     25.30 o 
 -10   9   4       11.41        6.78      9.50 o 
  -9   9   4     1234.05     1267.26     25.21 o 
  -8   9   4     1043.76     1068.47     17.18 o 
  -7   9   4      844.94      819.52     14.45 o 
  -6   9   4     2387.44     2436.89     27.84 o 
  -5   9   4      362.06      377.89      7.68 o 
  -4   9   4     1855.23     1861.73     28.85 o 
  -3   9   4     2506.35     2488.97     36.79 o 
  -2   9   4        0.05        8.48      6.37 o 
  -1   9   4     1809.51     1830.51     30.85 o 
   0   9   4      502.36      535.41     13.40 o 
   1   9   4      220.70      225.12      8.61 o 
   2   9   4     1174.03     1203.33     15.69 o 
   3   9   4      233.64      251.13      6.45 o 
   4   9   4     1812.56     1809.39     22.88 o 
   5   9   4     1477.90     1512.84     20.01 o 
   6   9   4        3.17        8.77      6.35 o 
   7   9   4     2053.37     2090.91     28.64 o 
   8   9   4     1032.51     1049.51     22.20 o 
   9   9   4      105.81       99.49     10.72 o 
  10   9   4     1211.47     1243.43     35.25 o 
  11   9   4      121.94      104.56     15.92 o 
  12   9   4      174.03      177.19     16.82 o 
 -13  10   4       28.87       25.86     15.17 o 
 -12  10   4      153.60      148.10     13.66 o 
 -11  10   4        0.88        5.88     12.07 o 
 -10  10   4        0.85       -3.31     10.57 o 
  -9  10   4       46.73       61.68      9.40 o 
  -8  10   4       16.91        9.41     10.37 o 
  -7  10   4        2.67       -2.32      6.77 o 
  -6  10   4        6.35        1.83      5.74 o 
  -5  10   4       25.93       23.54      4.42 o 
  -4  10   4       87.04       92.03      8.27 o 
  -3  10   4      124.37      122.40      8.84 o 
  -2  10   4      231.26      217.88      8.61 o 
  -1  10   4      145.98      146.41      7.81 o 
   0  10   4        6.94       20.41      7.65 o 
   1  10   4       48.77       60.66      5.68 o 
   2  10   4       25.12       23.74      5.22 o 
   3  10   4        9.10        9.05      4.90 o 
   4  10   4      216.78      216.83      6.48 o 
   5  10   4       36.73       32.60      6.24 o 
   6  10   4      237.11      224.62      8.08 o 
   7  10   4       14.75       20.21      8.05 o 
   8  10   4        3.68        9.72      9.92 o 
   9  10   4       27.85       25.78     10.91 o 
  10  10   4       22.87       14.12     11.87 o 
  11  10   4       21.11       10.84     19.35 o 
 -12  11   4      429.77      434.56     45.75 o 
 -11  11   4     1707.67     1761.27    116.77 o 
 -10  11   4       99.93      106.16     11.63 o 
  -9  11   4     1833.52     1917.09     39.17 o 
  -8  11   4      531.30      568.19     16.37 o 
  -7  11   4      339.13      352.97     10.98 o 
  -6  11   4     1291.44     1314.18     22.52 o 
  -5  11   4     1025.35      983.66     25.60 o 
  -4  11   4     1046.99     1003.17     18.80 o 
  -3  11   4     1171.36     1145.56     20.58 o 
  -2  11   4        0.46       -7.59      8.64 o 
  -1  11   4      625.51      642.11     16.71 o 
   0  11   4      835.63      856.73     16.49 o 
   1  11   4      586.67      564.16     16.23 o 
   2  11   4     2216.27     2214.23     45.48 o 
   3  11   4        9.71       12.18      5.16 o 
   4  11   4      699.47      692.27     13.16 o 
   5  11   4     1561.70     1632.18     23.76 o 
   6  11   4        6.50        8.40      8.67 o 
   7  11   4     1541.87     1548.46     28.65 o 
   8  11   4      218.36      232.36     12.85 o 
   9  11   4       67.94       94.38     14.32 o 
  10  11   4      841.81      922.54     49.78 o 
 -11  12   4        8.60        1.74     43.05 o 
 -10  12   4       10.55      -13.06     13.06 o 
  -9  12   4        0.26       22.00     12.03 o 
  -8  12   4        1.68       -1.36     14.28 o 
  -7  12   4       38.76       37.85      7.79 o 
  -6  12   4       64.48       59.84     10.65 o 
  -5  12   4      156.72      142.21     10.86 o 
  -4  12   4       61.48       78.14     15.09 o 
  -3  12   4       14.53       16.37      7.61 o 
  -2  12   4       22.10       16.08     12.36 o 
  -1  12   4        6.01       12.65      6.47 o 
   0  12   4       16.12       11.53      6.51 o 
   1  12   4       12.46       16.21      6.40 o 
   2  12   4        6.20       -2.65     10.70 o 
   3  12   4        7.68        8.30      6.81 o 
   4  12   4      171.13      160.78      8.37 o 
   5  12   4       28.97       25.80     10.88 o 
   6  12   4      114.52      120.24      9.65 o 
   7  12   4        7.21        2.18     13.08 o 
   8  12   4       29.69       53.58     17.05 o 
   9  12   4        0.79       31.29     22.31 o 
  -9  13   4      279.55      338.86     33.39 o 
  -8  13   4      424.80      411.28     24.75 o 
  -7  13   4        9.23       47.63     23.58 o 
  -6  13   4      877.30      930.47     35.96 o 
  -5  13   4      156.82      124.96     13.96 o 
  -4  13   4      379.98      375.09     14.70 o 
  -3  13   4      807.54      786.57     22.15 o 
  -2  13   4      140.78      133.42     21.18 o 
  -1  13   4      604.21      620.48     18.52 o 
   0  13   4      207.43      217.68     13.40 o 
   1  13   4       56.61       42.68     10.26 o 
   2  13   4      748.37      749.17     21.60 o 
   3  13   4      175.23      182.66     10.54 o 
   4  13   4      113.10      105.45     11.52 o 
   5  13   4      873.32      898.13     21.49 o 
   6  13   4        2.86       16.30     12.20 o 
   7  13   4      556.02      553.86     24.28 o 
  -5  14   4      151.40      153.63     15.67 o 
  -4  14   4       65.42       87.06     16.14 o 
  -3  14   4       15.19       26.36     10.71 o 
  -2  14   4      217.41      215.59     13.87 o 
  -1  14   4      134.03      151.67     11.47 o 
   0  14   4      102.57      101.25     11.46 o 
   1  14   4       32.62       19.01     11.87 o 
   2  14   4        2.37       -0.66     11.80 o 
   3  14   4      227.13      239.31     14.63 o 
   4  14   4       34.82       66.78     20.50 o 
 -18   1   5     1329.49     1327.95     40.18 o 
 -17   1   5      973.31     1003.99     32.51 o 
 -16   1   5        1.73      -14.98     14.98 o 
 -15   1   5     2202.55     2204.75     61.36 o 
 -14   1   5     1613.63     1626.41     47.78 o 
 -13   1   5      328.25      330.84     25.83 o 
 -12   1   5     3351.36     3311.88     54.54 o 
 -11   1   5     1897.88     1870.28     28.13 o 
 -10   1   5     1550.87     1590.17     19.91 o 
  -9   1   5     6081.88     5972.79     60.41 o 
  -8   1   5       49.63       55.04      3.43 o 
  -7   1   5     4681.65     4658.40     41.49 o 
  -6   1   5     2760.07     2685.36     22.87 o 
  -5   1   5      690.52      696.86      6.77 o 
  -4   1   5     2800.05     2592.84     20.36 o 
  -3   1   5     4587.48     4770.00     36.74 o 
  -2   1   5     4625.50     4711.46     37.65 o 
  -1   1   5     4768.85     4568.93     38.95 o 
   0   1   5      544.71      594.62      6.47 o 
   1   1   5     4799.94     4806.28     43.32 o 
   2   1   5     4033.74     3921.75     38.10 o 
   3   1   5     1177.23     1227.56     12.85 o 
   4   1   5     5933.65     5826.22     55.86 o 
   5   1   5      807.98      798.06      9.58 o 
   6   1   5      843.89      876.59     11.07 o 
   7   1   5     5273.30     5085.45     69.17 o 
   8   1   5      970.72      834.44     15.77 o 
   9   1   5     2751.74     2640.91     38.83 o 
  10   1   5     2305.79     2215.33     38.93 o 
  11   1   5        6.37       -2.31     10.02 o 
  12   1   5     1377.12     1365.93     29.51 o 
  13   1   5      672.43      605.12     20.71 o 
  14   1   5       87.31       78.22     14.43 o 
  15   1   5     1627.13     1626.33     36.09 o 
 -18   2   5        3.99        7.46     16.78 o 
 -17   2   5       42.22       52.22     15.96 o 
 -16   2   5      197.38      206.64     16.11 o 
 -15   2   5       26.70       10.42     22.59 o 
 -14   2   5      284.82      281.30     13.52 o 
 -13   2   5      226.02      248.18     14.54 o 
 -12   2   5       26.61       24.26      7.80 o 
 -11   2   5      196.41      189.70      8.09 o 
 -10   2   5      639.86      652.40     11.09 o 
  -9   2   5       49.49       45.70      4.21 o 
  -8   2   5      303.55      338.71      6.08 o 
  -7   2   5      272.20      306.74      5.48 o 
  -6   2   5       35.90       43.63      2.90 o 
  -5   2   5       77.34       71.45      2.97 o 
  -4   2   5      480.15      536.81      5.53 o 
  -3   2   5     1023.62     1020.54      8.98 o 
  -2   2   5       33.40       20.76      1.77 o 
  -1   2   5     1151.36     1324.22     12.63 o 
   0   2   5      140.42      110.36      2.35 o 
   1   2   5      610.01      673.35      6.83 o 
   2   2   5      149.45      159.41      3.34 o 
   3   2   5       23.20       12.31      2.62 o 
   4   2   5        6.36        4.74      2.82 o 
   5   2   5      103.81       90.11      3.50 o 
   6   2   5      271.40      262.44      5.58 o 
   7   2   5      490.59      450.39      9.92 o 
   8   2   5      505.34      520.57     11.80 o 
   9   2   5      150.19      140.76      8.05 o 
  10   2   5       54.80       61.31     11.76 o 
  11   2   5       58.91       72.89      9.32 o 
  12   2   5      200.64      178.32     13.07 o 
  13   2   5        1.69       13.65     12.36 o 
  14   2   5       11.25       28.97     14.00 o 
  15   2   5       36.78       36.42     18.56 o 
 -18   3   5      982.25      885.88     40.66 o 
 -17   3   5      427.59      442.78     17.02 o 
 -16   3   5        0.09       -2.70     18.84 o 
 -15   3   5     1687.82     1666.66     46.12 o 
 -14   3   5      611.28      623.09     19.17 o 
 -13   3   5      509.72      498.24     14.03 o 
 -12   3   5     3458.73     3518.66     44.18 o 
 -11   3   5       99.21      108.24      6.61 o 
 -10   3   5     1460.61     1448.49     18.94 o 
  -9   3   5     4259.45     4295.79     46.91 o 
  -8   3   5        0.76        2.24      3.85 o 
  -7   3   5     2626.99     2630.27     22.82 o 
  -6   3   5     2978.71     2947.84     26.98 o 
  -5   3   5      264.35      254.43      4.39 o 
  -4   3   5     2773.87     2764.53     24.03 o 
  -3   3   5     1236.42     1262.37     11.37 o 
  -2   3   5     1303.15     1177.59     11.18 o 
  -1   3   5     4217.68     4052.77     38.47 o 
   0   3   5       73.67       93.79      2.81 o 
   1   3   5     2210.91     2111.92     18.69 o 
   2   3   5     2216.10     2141.39     22.06 o 
   3   3   5      479.39      471.15      6.73 o 
   4   3   5      935.12      934.05     10.86 o 
   5   3   5     1335.96     1298.30     15.11 o 
   6   3   5     1163.04     1204.85     16.78 o 
   7   3   5     1309.58     1283.82     18.97 o 
   8   3   5       63.35       74.25      6.65 o 
   9   3   5     1546.28     1610.43     23.81 o 
  10   3   5     1784.36     1737.88     29.68 o 
  11   3   5      179.67      146.65     12.49 o 
  12   3   5     1431.17     1388.01     41.60 o 
  13   3   5      412.69      385.31     26.93 o 
  14   3   5       11.12       11.83     14.63 o 
  15   3   5      552.60      518.63     29.76 o 
 -17   4   5      104.97      115.45     20.61 o 
 -16   4   5      286.52      302.77     22.54 o 
 -15   4   5      235.34      248.99     14.68 o 
 -14   4   5      523.52      511.32     17.01 o 
 -13   4   5      450.93      448.27     13.86 o 
 -12   4   5      139.15      119.74      7.35 o 
 -11   4   5      757.01      731.57     13.46 o 
 -10   4   5      957.33      979.28     13.79 o 
  -9   4   5       26.85       23.67      5.29 o 
  -8   4   5     1194.94     1173.74     13.72 o 
  -7   4   5     1121.75     1171.19     12.12 o 
  -6   4   5      202.54      197.74      4.61 o 
  -5   4   5     3266.75     3343.44     31.55 o 
  -4   4   5       20.38       31.33      2.92 o 
  -3   4   5      304.24      317.75      4.56 o 
  -2   4   5      713.21      680.27      7.20 o 
  -1   4   5       17.51       22.72      2.81 o 
   0   4   5      610.08      584.83      7.21 o 
   1   4   5      447.70      412.93      5.98 o 
   2   4   5      906.75      935.79     10.32 o 
   3   4   5     1570.27     1553.09     15.90 o 
   4   4   5       25.33       32.90      2.99 o 
   5   4   5     1278.85     1300.85     16.85 o 
   6   4   5     2823.82     2779.95     31.18 o 
   7   4   5     1936.67     1846.23     24.11 o 
   8   4   5      125.21      134.45      6.79 o 
   9   4   5      643.92      585.23     12.91 o 
  10   4   5      166.41      155.91      8.84 o 
  11   4   5      733.43      780.12     27.88 o 
  12   4   5       88.19       82.26     12.28 o 
  13   4   5      518.82      508.28     26.17 o 
  14   4   5      286.83      287.73     14.02 o 
  15   4   5        0.97      -13.07     13.07 o 
 -17   5   5      878.31      825.36     30.96 o 
 -16   5   5      115.12       82.20     16.90 o 
 -15   5   5      449.83      442.64     20.58 o 
 -14   5   5      171.99      176.45     16.70 o 
 -13   5   5        7.78        9.02     10.54 o 
 -12   5   5     1461.42     1407.28     22.03 o 
 -11   5   5       42.44       51.80      7.08 o 
 -10   5   5      976.38     1000.93     15.05 o 
  -9   5   5     1897.48     1899.07     22.49 o 
  -8   5   5      144.14      142.27      5.57 o 
  -7   5   5     1643.90     1643.90     19.39 o 
  -6   5   5     3117.08     3213.78     31.85 o 
  -5   5   5     1715.37     1770.66     18.27 o 
  -4   5   5     1066.82     1049.29     11.04 o 
  -3   5   5      890.78      848.17     10.03 o 
  -2   5   5      499.94      484.01      7.55 o 
  -1   5   5     1788.01     1807.59     20.69 o 
   0   5   5       58.07       57.85      3.32 o 
   1   5   5     2063.04     2060.26     22.21 o 
   2   5   5     1354.09     1338.53     15.23 o 
   3   5   5       43.35       38.68      2.79 o 
   4   5   5     1850.24     1890.23     22.22 o 
   5   5   5      657.40      662.76     10.17 o 
   6   5   5      794.25      823.63     12.35 o 
   7   5   5      363.15      367.73      8.91 o 
   8   5   5       93.28       91.32      7.21 o 
   9   5   5      575.20      585.50     14.22 o 
  10   5   5      312.32      306.53     11.29 o 
  11   5   5        1.21       13.22      9.71 o 
  12   5   5      833.49      814.74     20.57 o 
  13   5   5      248.44      229.92     14.34 o 
  14   5   5       81.77       63.92     15.58 o 
 -16   6   5      722.07      675.85     36.13 o 
 -15   6   5      491.15      504.73     32.22 o 
 -14   6   5      392.10      405.24     20.66 o 
 -13   6   5     1348.27     1397.80     28.19 o 
 -12   6   5       59.65       48.10     12.35 o 
 -11   6   5     1584.30     1567.17     26.33 o 
 -10   6   5      644.33      672.79     17.26 o 
  -9   6   5      142.04      162.42      7.21 o 
  -8   6   5     1209.13     1193.79     17.24 o 
  -7   6   5     5069.86     5197.48     59.89 o 
  -6   6   5     1605.54     1609.45     20.30 o 
  -5   6   5     4187.87     4291.92     47.43 o 
  -4   6   5     1670.03     1693.86     22.35 o 
  -3   6   5     1663.61     1637.21     18.91 o 
  -2   6   5     2826.26     2812.74     35.95 o 
  -1   6   5       12.65       15.21      3.53 o 
   0   6   5     2478.85     2482.54     31.17 o 
   1   6   5      125.71      116.09      4.64 o 
   2   6   5      496.51      491.37      9.07 o 
   3   6   5     3405.70     3417.07     37.43 o 
   4   6   5      265.84      278.17      6.44 o 
   5   6   5     2754.23     2801.93     33.05 o 
   6   6   5     2323.18     2239.01     28.89 o 
   7   6   5      221.73      224.76      7.20 o 
   8   6   5     1586.93     1628.30     28.04 o 
   9   6   5      376.43      359.73     14.11 o 
  10   6   5      760.14      772.64     18.14 o 
  11   6   5     1650.98     1701.61     41.64 o 
  12   6   5        5.43      -13.22     13.22 o 
  13   6   5      592.97      549.84     23.00 o 
  14   6   5     1287.94     1289.76     50.28 o 
 -16   7   5      278.48      243.92     27.77 o 
 -15   7   5      470.95      497.87     23.73 o 
 -14   7   5      271.34      279.27     26.48 o 
 -13   7   5        4.85        4.82     11.02 o 
 -12   7   5      240.05      267.83     14.31 o 
 -11   7   5       65.56       67.34     10.70 o 
 -10   7   5       50.08       68.69      7.47 o 
  -9   7   5      516.57      510.05     11.56 o 
  -8   7   5      149.24      163.00      6.72 o 
  -7   7   5      101.35      106.63      5.51 o 
  -6   7   5     1063.38     1087.85     16.17 o 
  -5   7   5        5.49        4.12      4.74 o 
  -4   7   5     4389.04     4349.49     53.37 o 
  -3   7   5       80.14       80.89     10.49 o 
  -2   7   5      752.37      745.30     14.71 o 
  -1   7   5     1273.95     1266.72     22.42 o 
   0   7   5      200.83      220.04      7.87 o 
   1   7   5     1294.45     1295.86     21.00 o 
   2   7   5     1109.11     1072.24     15.28 o 
   3   7   5       40.29       39.69      4.35 o 
   4   7   5      723.27      736.41     12.44 o 
   5   7   5     1497.99     1527.05     21.47 o 
   6   7   5      227.44      234.29      7.86 o 
   7   7   5     1358.16     1419.66     28.54 o 
   8   7   5       56.35       58.23     10.62 o 
   9   7   5      118.13      118.89     12.22 o 
  10   7   5       96.88       85.08     12.54 o 
  11   7   5       38.55       46.06     13.48 o 
  12   7   5      253.23      244.35     21.58 o 
  13   7   5        3.26        7.42     20.22 o 
 -15   8   5      526.45      526.78     24.42 o 
 -14   8   5      777.81      797.89     46.34 o 
 -13   8   5      502.49      497.77     17.94 o 
 -12   8   5       76.70       83.49     12.32 o 
 -11   8   5      932.91      918.19     26.51 o 
 -10   8   5     1794.89     1796.19     35.63 o 
  -9   8   5       84.20       78.94      7.15 o 
  -8   8   5     2284.68     2342.32     30.61 o 
  -7   8   5      754.46      752.82     13.54 o 
  -6   8   5      685.41      694.60     11.20 o 
  -5   8   5     1935.62     1982.84     24.45 o 
  -4   8   5      429.10      441.69     11.22 o 
  -3   8   5     3858.28     3858.32     60.92 o 
  -2   8   5      955.08      916.50     18.47 o 
  -1   8   5        5.17        0.94      7.24 o 
   0   8   5     3689.55     3704.44     58.50 o 
   1   8   5     1580.76     1578.93     27.41 o 
   2   8   5      665.18      682.77     11.19 o 
   3   8   5     4114.83     4131.42     48.68 o 
   4   8   5       27.80       16.58      5.39 o 
   5   8   5      995.73     1053.18     16.55 o 
   6   8   5     1665.72     1687.54     25.18 o 
   7   8   5      205.74      212.40      8.69 o 
   8   8   5     1617.39     1698.24     30.65 o 
   9   8   5      239.73      232.39     12.67 o 
  10   8   5      267.99      266.45     13.96 o 
  11   8   5     1348.09     1381.87     37.01 o 
  12   8   5      112.80      105.26     16.94 o 
  13   8   5      379.71      331.25     32.22 o 
 -14   9   5       37.80       42.65     20.15 o 
 -13   9   5       37.10       50.61     20.50 o 
 -12   9   5      198.65      228.80     14.99 o 
 -11   9   5       83.18       69.57     12.03 o 
 -10   9   5        2.68        6.16     12.91 o 
  -9   9   5       11.68       11.25      7.72 o 
  -8   9   5      304.84      300.58     10.24 o 
  -7   9   5      113.49      114.49      6.77 o 
  -6   9   5       52.83       56.44      6.16 o 
  -5   9   5       33.39       44.29      7.66 o 
  -4   9   5      776.33      738.37     17.37 o 
  -3   9   5        1.41        4.85      7.18 o 
  -2   9   5      177.36      177.49      9.02 o 
  -1   9   5     1179.38     1141.15     21.85 o 
   0   9   5      132.03      130.42      9.02 o 
   1   9   5      272.39      256.72      9.91 o 
   2   9   5      489.49      482.53      9.37 o 
   3   9   5      301.19      310.84      7.86 o 
   4   9   5      927.50      947.77     15.07 o 
   5   9   5       50.55       59.98      6.60 o 
   6   9   5       69.60       70.71      7.46 o 
   7   9   5      201.68      198.32      8.88 o 
   8   9   5        4.65        1.93     10.36 o 
   9   9   5       53.45       48.03     10.77 o 
  10   9   5       41.28       28.06     13.56 o 
  11   9   5       35.40       36.47     16.26 o 
  12   9   5       47.05       12.71     21.40 o 
 -13  10   5      488.00      468.02     20.80 o 
 -12  10   5        3.82      -15.36     15.36 o 
 -11  10   5      753.86      761.81     22.25 o 
 -10  10   5      420.25      421.83     14.51 o 
  -9  10   5        3.12       -2.52      8.89 o 
  -8  10   5     1448.95     1402.73     29.56 o 
  -7  10   5       83.01       86.85      6.96 o 
  -6  10   5      824.76      842.79     15.63 o 
  -5  10   5      791.31      821.12     16.80 o 
  -4  10   5        5.58       10.22      9.06 o 
  -3  10   5     2571.31     2565.53     42.39 o 
  -2  10   5     1556.23     1573.09     28.82 o 
  -1  10   5      282.87      274.08     11.26 o 
   0  10   5     2879.20     2854.33     52.25 o 
   1  10   5      557.49      585.79     17.71 o 
   2  10   5      136.21      137.96      6.40 o 
   3  10   5     2888.66     2931.81     39.92 o 
   4  10   5       10.53        4.36      5.90 o 
   5  10   5      571.33      605.42     13.13 o 
   6  10   5      936.18      962.25     17.40 o 
   7  10   5        2.83       -4.75     12.33 o 
   8  10   5     1158.99     1170.52     27.53 o 
   9  10   5      656.31      658.40     19.22 o 
  10  10   5      305.22      305.51     42.17 o 
  11  10   5      164.78      200.04     33.10 o 
 -12  11   5       11.66       17.12     17.97 o 
 -11  11   5        5.42       -4.38     15.78 o 
 -10  11   5        1.15        6.35     11.43 o 
  -9  11   5       24.18        6.18     13.38 o 
  -8  11   5      146.79      159.20      9.63 o 
  -7  11   5       10.70       12.76      6.72 o 
  -6  11   5        2.99        1.52     11.13 o 
  -5  11   5       42.47       26.68      9.45 o 
  -4  11   5       16.12       17.13      9.74 o 
  -3  11   5        0.39        5.54      9.43 o 
  -2  11   5        0.33        3.27      9.39 o 
  -1  11   5        2.84       -7.68     10.16 o 
   0  11   5       47.42       40.69      9.45 o 
   1  11   5       22.48       26.25      5.93 o 
   2  11   5       65.42       67.70      7.01 o 
   3  11   5      287.81      279.69     12.94 o 
   4  11   5      112.51      100.00      6.96 o 
   5  11   5       52.89       47.08      7.29 o 
   6  11   5        0.12       -2.61      9.65 o 
   7  11   5        3.79        4.69     10.36 o 
   8  11   5      105.74      109.59     16.10 o 
   9  11   5        0.72        0.20     14.58 o 
 -10  12   5      405.65      400.59     57.56 o 
  -9  12   5      126.10      136.31     18.13 o 
  -8  12   5      945.39      876.77     44.18 o 
  -7  12   5      111.23      107.27     14.29 o 
  -6  12   5      778.50      764.50     33.91 o 
  -5  12   5      857.30      793.90     24.22 o 
  -4  12   5       62.88       58.89     12.96 o 
  -3  12   5      905.05      912.97     26.57 o 
  -2  12   5     1310.56     1250.34     28.48 o 
  -1  12   5       45.63       25.80     11.84 o 
   0  12   5     1512.95     1548.54     43.75 o 
   1  12   5      211.88      208.77     17.68 o 
   2  12   5      345.85      349.03     17.65 o 
   3  12   5      978.69     1003.89     21.26 o 
   4  12   5       58.51       63.86     11.46 o 
   5  12   5      667.11      659.15     16.28 o 
   6  12   5      560.58      608.30     20.32 o 
   7  12   5       16.11       19.49     10.91 o 
   8  12   5      457.53      529.82     36.90 o 
  -8  13   5        2.08        6.70     48.62 o 
  -7  13   5        2.50       11.08     27.09 o 
  -6  13   5       47.26       28.42     19.18 o 
  -5  13   5      308.21      294.15     21.67 o 
  -4  13   5        3.56       13.93     17.28 o 
  -3  13   5        5.82       20.29     35.88 o 
  -2  13   5      145.83      156.80     21.15 o 
  -1  13   5      163.73      156.65     24.27 o 
   0  13   5      123.79      104.20     10.16 o 
   1  13   5      232.79      229.35     23.50 o 
   2  13   5       36.53       50.41     10.33 o 
   3  13   5       39.30       37.50     15.22 o 
   4  13   5       27.99       32.23     12.65 o 
   5  13   5       56.32       70.90     20.20 o 
  -4  14   5       16.96       18.17     12.87 o 
  -3  14   5      234.84      245.61     16.99 o 
  -2  14   5      523.06      519.53     18.93 o 
  -1  14   5        6.03       15.94     10.27 o 
   0  14   5      907.80      885.23     40.28 o 
   1  14   5      285.87      293.00     17.45 o 
 -18   0   6       71.51      108.01     25.52 o 
 -17   0   6      335.57      351.45     27.48 o 
 -16   0   6     1095.71     1038.45     87.13 o 
 -15   0   6       46.88       60.84     20.59 o 
 -14   0   6     1268.87     1268.17     42.76 o 
 -13   0   6      638.09      659.49     31.27 o 
 -12   0   6     1160.18     1112.60     36.53 o 
 -11   0   6     3067.14     2980.79     64.16 o 
 -10   0   6      112.56      121.15     10.27 o 
  -9   0   6     2002.50     1887.35     28.99 o 
  -8   0   6     3363.89     3349.51     43.90 o 
  -7   0   6       51.84       61.65      5.22 o 
  -6   0   6     7926.10     8118.41     97.49 o 
  -5   0   6     4165.47     4330.73     52.59 o 
  -4   0   6     3635.64     3824.74     46.51 o 
  -3   0   6     9085.05     9180.95    101.92 o 
  -2   0   6      838.87      846.48     11.85 o 
  -1   0   6     5141.76     5260.04     63.54 o 
   0   0   6     9533.40     9694.84    116.28 o 
   1   0   6      106.67       93.91      4.09 o 
   2   0   6     6808.86     6664.90     85.10 o 
   3   0   6     1325.80     1379.80     21.50 o 
   4   0   6      102.83       94.20      5.70 o 
   5   0   6     6660.37     6501.64    112.24 o 
   6   0   6       13.61       25.13      9.71 o 
   7   0   6     1261.04     1258.01     35.92 o 
   8   0   6     1414.55     1431.53    116.27 o 
   9   0   6       21.67       -6.96     13.87 o 
  10   0   6     1567.88     1514.56    106.02 o 
  11   0   6     1052.07     1059.30     35.31 o 
  12   0   6      533.68      484.64     24.43 o 
  13   0   6     1348.50     1319.01     51.84 o 
  14   0   6       46.62       39.13     18.81 o 
  15   0   6      113.05       98.37     22.13 o 
 -18   1   6      116.35      132.14     24.22 o 
 -17   1   6        5.08        6.25     16.43 o 
 -16   1   6       45.76       22.05     17.06 o 
 -15   1   6       22.50        2.84     14.50 o 
 -14   1   6       16.91       32.95     14.28 o 
 -13   1   6      109.15      111.20     12.85 o 
 -12   1   6        0.97      -10.59     10.59 o 
 -11   1   6      103.94      114.65      8.53 o 
 -10   1   6       58.04       65.69      4.86 o 
  -9   1   6      317.00      317.32      6.45 o 
  -8   1   6      499.56      514.75      7.97 o 
  -7   1   6      447.30      440.18      5.94 o 
  -6   1   6      246.94      236.78      4.20 o 
  -5   1   6       15.15       14.11      2.40 o 
  -4   1   6      467.72      541.29      5.91 o 
  -3   1   6       48.67       46.53      2.42 o 
  -2   1   6      225.69      290.06      4.42 o 
  -1   1   6      242.47      281.99      4.18 o 
   0   1   6        1.47        1.46      2.23 o 
   1   1   6      677.46      662.81      7.74 o 
   2   1   6      526.22      513.09      7.44 o 
   3   1   6      142.45      147.89      4.15 o 
   4   1   6       40.30       52.42      3.91 o 
   5   1   6      995.82      992.00     13.78 o 
   6   1   6       53.16       67.76      5.75 o 
   7   1   6        2.98        7.68      7.68 o 
   8   1   6       10.75       11.77      7.49 o 
   9   1   6       47.51       22.80      8.72 o 
  10   1   6        0.49       -1.37     10.34 o 
  11   1   6       37.79       47.27     12.00 o 
  12   1   6      144.88      170.13     13.53 o 
  13   1   6        4.50        8.08     12.92 o 
  14   1   6       66.48       64.97     13.97 o 
  15   1   6       18.34       30.11     14.65 o 
 -17   2   6      486.35      518.76     21.64 o 
 -16   2   6     1152.36     1153.23     41.60 o 
 -15   2   6       74.71       64.21     15.16 o 
 -14   2   6      746.27      764.03     22.95 o 
 -13   2   6      709.37      687.09     17.47 o 
 -12   2   6      314.09      325.36      9.99 o 
 -11   2   6     2324.74     2299.17     32.11 o 
 -10   2   6      104.38      104.66      6.35 o 
  -9   2   6     1291.94     1256.18     16.76 o 
  -8   2   6     4037.45     4089.15     46.92 o 
  -7   2   6        8.51        5.29      3.23 o 
  -6   2   6     8540.15     8587.42     79.16 o 
  -5   2   6     1547.16     1547.11     13.81 o 
  -4   2   6     1280.31     1318.13     11.49 o 
  -3   2   6     6288.62     6295.36     49.05 o 
  -2   2   6      745.18      765.57      7.81 o 
  -1   2   6     3450.92     3548.88     33.99 o 
   0   2   6     6060.00     6188.26     55.32 o 
   1   2   6      110.90      114.00      3.42 o 
   2   2   6     5596.75     5618.59     57.15 o 
   3   2   6     4634.48     4674.43     50.90 o 
   4   2   6      233.71      218.80      6.95 o 
   5   2   6     8250.99     7975.31     99.37 o 
   6   2   6       21.70       38.32      6.42 o 
   7   2   6      540.98      579.66     12.00 o 
   8   2   6     2513.46     2422.73     34.37 o 
   9   2   6       11.51       11.18      8.23 o 
  10   2   6     1106.11     1102.45     25.11 o 
  11   2   6      723.34      690.26     22.66 o 
  12   2   6      143.98      131.71     12.47 o 
  13   2   6     1105.04     1066.61     27.42 o 
  14   2   6      174.38      183.49     15.28 o 
 -17   3   6      226.92      232.53     17.67 o 
 -16   3   6        5.13        4.55     20.55 o 
 -15   3   6      148.88      146.25     18.84 o 
 -14   3   6        9.96       17.52     13.61 o 
 -13   3   6       11.57       17.19     10.96 o 
 -12   3   6      267.16      273.65     10.00 o 
 -11   3   6      240.81      239.03      8.40 o 
 -10   3   6      922.31      946.92     14.16 o 
  -9   3   6       25.10       17.17      5.01 o 
  -8   3   6      632.51      642.88     10.32 o 
  -7   3   6     1075.96     1054.54     13.05 o 
  -6   3   6        1.03        2.65      3.13 o 
  -5   3   6      110.30       96.90      2.57 o 
  -4   3   6     2242.58     2310.68     19.55 o 
  -3   3   6        0.06       -1.48      2.20 o 
  -2   3   6     1278.58     1268.29     13.14 o 
  -1   3   6     1334.13     1414.44     14.38 o 
   0   3   6      440.32      437.28      5.17 o 
   1   3   6     1639.06     1684.59     16.01 o 
   2   3   6      375.01      393.76      5.73 o 
   3   3   6       74.97       74.25      3.86 o 
   4   3   6      492.48      510.27      9.42 o 
   5   3   6      491.27      496.15     10.21 o 
   6   3   6        7.79       13.82      5.95 o 
   7   3   6      587.70      559.41     11.78 o 
   8   3   6        0.77        6.46      6.83 o 
   9   3   6      320.48      330.05      9.77 o 
  10   3   6       13.48       15.24      7.91 o 
  11   3   6      216.86      206.20     18.05 o 
  12   3   6      118.18      105.97     12.87 o 
  13   3   6       91.29      102.19     13.20 o 
  14   3   6      279.99      293.38     24.52 o 
 -17   4   6       52.84       27.77     18.53 o 
 -16   4   6     1069.77     1049.78     33.66 o 
 -15   4   6       11.96       -0.53     16.63 o 
 -14   4   6     1275.50     1257.88     30.27 o 
 -13   4   6      958.07      964.44     22.15 o 
 -12   4   6      179.29      194.88      8.10 o 
 -11   4   6     1320.71     1340.72     18.56 o 
 -10   4   6      946.03      931.22     13.64 o 
  -9   4   6      602.83      600.80     10.32 o 
  -8   4   6     2901.04     2900.75     34.16 o 
  -7   4   6       10.79       17.03      3.42 o 
  -6   4   6     1026.70     1030.34     12.54 o 
  -5   4   6     3060.82     3059.68     31.65 o 
  -4   4   6      373.43      368.72      5.70 o 
  -3   4   6     4503.08     4496.03     41.52 o 
  -2   4   6      951.11      969.03     11.10 o 
  -1   4   6     2113.07     2124.47     21.98 o 
   0   4   6     2427.22     2464.03     25.40 o 
   1   4   6      134.32      139.88      4.26 o 
   2   4   6     4778.23     4846.23     53.95 o 
   3   4   6     1975.07     2008.20     23.01 o 
   4   4   6      607.70      623.83     10.57 o 
   5   4   6     3590.53     3597.77     47.25 o 
   6   4   6     1184.26     1203.80     16.01 o 
   7   4   6      826.42      851.11     14.35 o 
   8   4   6     2726.83     2725.15     36.79 o 
   9   4   6       97.75       95.33      8.52 o 
  10   4   6     1067.04     1090.04     20.77 o 
  11   4   6      592.04      614.06     17.63 o 
  12   4   6       35.22       32.52     11.93 o 
  13   4   6      850.62      859.36     41.61 o 
  14   4   6      140.25      142.73     14.81 o 
 -16   5   6      202.65      152.84     27.49 o 
 -15   5   6      695.41      746.35     38.42 o 
 -14   5   6       10.01      -11.74     11.74 o 
 -13   5   6     1029.89      989.65     21.96 o 
 -12   5   6      466.15      481.75     13.51 o 
 -11   5   6       17.05       17.22      8.02 o 
 -10   5   6     1301.15     1301.54     19.52 o 
  -9   5   6      191.67      194.37      7.34 o 
  -8   5   6     1084.34     1081.57     16.27 o 
  -7   5   6      841.61      836.77     12.54 o 
  -6   5   6      938.55      969.37     14.61 o 
  -5   5   6      545.37      530.58      9.85 o 
  -4   5   6     2462.19     2402.87     28.79 o 
  -3   5   6      513.39      509.07      7.66 o 
  -2   5   6     3583.45     3598.95     40.75 o 
  -1   5   6      555.18      546.13      8.65 o 
   0   5   6      125.04      122.04      4.03 o 
   1   5   6     2404.49     2481.48     31.88 o 
   2   5   6       38.98       35.49      4.87 o 
   3   5   6      622.43      628.82     10.85 o 
   4   5   6      591.10      626.64     12.91 o 
   5   5   6       23.03       23.29      6.20 o 
   6   5   6      419.15      449.88     10.12 o 
   7   5   6     1338.03     1395.21     23.29 o 
   8   5   6       24.80       18.30      9.04 o 
   9   5   6      955.50      955.32     30.35 o 
  10   5   6      121.01      124.30     11.12 o 
  11   5   6        8.94       13.03     11.18 o 
  12   5   6       36.74       31.95     14.42 o 
  13   5   6       67.89       59.23     15.71 o 
  14   5   6      151.26      145.91     23.51 o 
 -16   6   6      378.44      351.95     30.31 o 
 -15   6   6       53.05       48.66     20.40 o 
 -14   6   6      602.44      589.15     26.77 o 
 -13   6   6      588.12      596.75     28.36 o 
 -12   6   6      127.04      133.17     10.95 o 
 -11   6   6     1323.56     1328.94     26.74 o 
 -10   6   6      343.67      353.39      9.84 o 
  -9   6   6      455.02      448.46     10.88 o 
  -8   6   6     1268.06     1285.11     18.68 o 
  -7   6   6       40.35       40.31      6.15 o 
  -6   6   6      348.43      346.50      8.80 o 
  -5   6   6     1491.80     1505.71     20.56 o 
  -4   6   6      542.18      543.48      9.68 o 
  -3   6   6     1056.36     1074.06     16.52 o 
  -2   6   6     1063.24     1071.11     15.04 o 
  -1   6   6     1294.38     1342.62     18.15 o 
   0   6   6      764.46      776.87     12.83 o 
   1   6   6       69.30       71.66      5.17 o 
   2   6   6     1302.14     1346.67     21.76 o 
   3   6   6      246.07      249.13      8.82 o 
   4   6   6      388.11      378.03     11.17 o 
   5   6   6      620.75      617.92     13.14 o 
   6   6   6      359.86      348.38     10.56 o 
   7   6   6     1140.78     1115.23     22.31 o 
   8   6   6      870.47      896.53     22.74 o 
   9   6   6        7.25        7.50     11.39 o 
  10   6   6      729.35      709.10     21.80 o 
  11   6   6      326.64      295.75     15.07 o 
  12   6   6       12.78       26.86     15.44 o 
  13   6   6      417.65      345.30     25.26 o 
 -15   7   6      701.15      719.42     31.77 o 
 -14   7   6        3.47      -18.56     18.56 o 
 -13   7   6     1000.21      972.49     24.59 o 
 -12   7   6      858.71      894.53     33.19 o 
 -11   7   6       29.78       19.90     10.31 o 
 -10   7   6     1790.40     1828.23     35.42 o 
  -9   7   6      179.39      180.59      7.62 o 
  -8   7   6      508.00      514.96     14.27 o 
  -7   7   6     2106.43     2116.03     34.40 o 
  -6   7   6      168.98      167.75      6.82 o 
  -5   7   6     1239.34     1245.81     17.86 o 
  -4   7   6     1499.25     1498.03     20.41 o 
  -3   7   6      270.49      232.72      7.82 o 
  -2   7   6     2217.11     2200.66     40.95 o 
  -1   7   6      680.78      721.65     15.64 o 
   0   7   6      499.21      495.53      9.47 o 
   1   7   6     1952.50     1955.73     29.91 o 
   2   7   6       13.09       17.31      5.73 o 
   3   7   6      858.29      861.19     17.32 o 
   4   7   6     1249.59     1291.24     28.92 o 
   5   7   6        1.42       10.21      6.80 o 
   6   7   6     1257.53     1251.37     21.82 o 
   7   7   6      698.31      749.84     27.22 o 
   8   7   6        4.82       14.46     10.54 o 
   9   7   6      827.84      818.93     22.84 o 
  10   7   6       97.50       91.38     12.87 o 
  11   7   6       43.28       16.18     14.37 o 
  12   7   6      214.22      169.69     22.18 o 
 -14   8   6      185.70      200.66     21.56 o 
 -13   8   6       16.49        7.19     13.10 o 
 -12   8   6       97.55       99.07     12.91 o 
 -11   8   6      383.26      385.71     14.96 o 
 -10   8   6      102.82       92.68      8.59 o 
  -9   8   6     1154.60     1126.07     19.64 o 
  -8   8   6      175.59      198.49      7.86 o 
  -7   8   6        9.89       -7.91      7.91 o 
  -6   8   6      650.36      650.40     12.82 o 
  -5   8   6       71.52       76.95      7.08 o 
  -4   8   6        9.17        8.81     10.13 o 
  -3   8   6      207.48      211.51     13.08 o 
  -2   8   6        4.08        0.07      8.98 o 
  -1   8   6      114.80      113.73      9.74 o 
   0   8   6      193.99      215.57     13.70 o 
   1   8   6       48.14       33.16      4.02 o 
   2   8   6      223.28      259.94     10.26 o 
   3   8   6        5.89        5.35      7.43 o 
   4   8   6      111.29       94.27      7.61 o 
   5   8   6       23.07       30.92      9.12 o 
   6   8   6        0.85       -0.32      8.32 o 
   7   8   6      249.79      263.62     14.06 o 
   8   8   6      120.90      118.52     11.50 o 
   9   8   6      275.07      287.65     14.86 o 
  10   8   6      108.73       98.52     13.65 o 
  11   8   6      116.06      151.28     17.25 o 
  12   8   6      121.89      108.59     19.98 o 
 -14   9   6      179.54      238.41     30.46 o 
 -13   9   6      735.00      775.37     25.65 o 
 -12   9   6      625.11      645.81     19.84 o 
 -11   9   6       83.05       94.75     14.98 o 
 -10   9   6     2852.49     2874.17     40.98 o 
  -9   9   6       16.84       20.28      8.07 o 
  -8   9   6       40.57       48.31      7.35 o 
  -7   9   6     3186.71     3208.45     43.91 o 
  -6   9   6      308.76      316.31      8.27 o 
  -5   9   6      853.03      850.27     21.51 o 
  -4   9   6     1285.63     1285.82     32.34 o 
  -3   9   6       41.30       31.88     12.11 o 
  -2   9   6     1268.25     1290.94     33.81 o 
  -1   9   6     1017.43     1004.04     27.14 o 
   0   9   6      540.05      535.28     19.56 o 
   1   9   6     2370.03     2325.14     38.54 o 
   2   9   6        6.38        1.38      5.17 o 
   3   9   6      104.56      110.08      6.71 o 
   4   9   6     2201.07     2219.03     33.85 o 
   5   9   6       11.78       21.89      7.88 o 
   6   9   6      439.21      448.04     13.35 o 
   7   9   6      527.71      555.50     17.93 o 
   8   9   6       68.19       63.30     11.91 o 
   9   9   6      542.14      514.66     24.56 o 
  10   9   6      245.02      240.11     15.43 o 
  11   9   6      668.93      658.42    105.29 o 
 -12  10   6       18.06        7.79     15.66 o 
 -11  10   6       24.60       22.34     15.72 o 
 -10  10   6       18.45       10.56      9.83 o 
  -9  10   6      358.67      337.91     10.63 o 
  -8  10   6        1.76       -6.70      6.70 o 
  -7  10   6        8.89       12.88      8.54 o 
  -6  10   6       49.54       56.53      9.50 o 
  -5  10   6       37.33       42.12     14.51 o 
  -4  10   6      156.99      151.02     12.13 o 
  -3  10   6        6.51        7.02     10.66 o 
  -2  10   6       11.93       22.98     17.23 o 
  -1  10   6      101.56       88.48     12.51 o 
   0  10   6       41.80       45.80     11.95 o 
   1  10   6      100.42       82.09     11.08 o 
   2  10   6      118.08      115.06      7.22 o 
   3  10   6       61.27       51.39      6.20 o 
   4  10   6       14.87       13.23      7.33 o 
   5  10   6       71.83       57.45      7.92 o 
   6  10   6       59.18       54.36      8.13 o 
   7  10   6        0.75      -10.63     10.63 o 
   8  10   6       44.01       50.39     12.43 o 
   9  10   6       52.97       62.28     15.83 o 
 -11  11   6        0.33       14.15     12.27 o 
 -10  11   6      808.80      838.90     29.09 o 
  -9  11   6      700.04      759.11     17.76 o 
  -8  11   6      128.07      134.38      8.06 o 
  -7  11   6     1634.07     1687.82     34.42 o 
  -6  11   6      264.65      273.60     12.41 o 
  -5  11   6      633.81      602.23     17.56 o 
  -4  11   6     1145.70     1178.89     26.39 o 
  -3  11   6       28.47       15.82     13.02 o 
  -2  11   6      488.21      477.80     18.03 o 
  -1  11   6      713.58      696.57     21.71 o 
   0  11   6       92.51       89.65     12.22 o 
   1  11   6      821.14      812.45     20.03 o 
   2  11   6      646.69      659.77     15.66 o 
   3  11   6      540.81      520.19     14.29 o 
   4  11   6      847.11      864.83     16.98 o 
   5  11   6        3.67        8.99      8.38 o 
   6  11   6      844.60      884.57     21.17 o 
   7  11   6      217.46      228.73     13.10 o 
   8  11   6      232.41      212.01     17.98 o 
  -9  12   6       99.70       87.05     14.96 o 
  -8  12   6       53.57       47.52     11.99 o 
  -7  12   6       41.88       22.30     13.66 o 
  -6  12   6        1.70      -13.15     13.15 o 
  -5  12   6      256.02      243.35     14.35 o 
  -4  12   6       15.84        1.55     22.26 o 
  -3  12   6      103.82      126.04     23.31 o 
  -2  12   6        8.91       15.60     14.81 o 
  -1  12   6       26.20       34.16     18.20 o 
   0  12   6       25.83       24.91     13.85 o 
   1  12   6       16.92       18.16      7.77 o 
   2  12   6      254.38      248.83     10.11 o 
   3  12   6        2.25       16.06     11.46 o 
   4  12   6        6.64        5.31     11.41 o 
   5  12   6        1.08       -0.54     11.85 o 
   6  12   6       11.34       17.02     14.42 o 
  -6  13   6       82.05       65.13     13.48 o 
  -5  13   6      403.52      374.64     19.75 o 
  -4  13   6      390.35      370.65     23.71 o 
  -3  13   6        6.20      -23.14     23.14 o 
  -2  13   6      504.31      486.53     24.59 o 
  -1  13   6      381.44      339.44     17.51 o 
   0  13   6      401.26      392.93     19.73 o 
   1  13   6       96.36       88.17     10.45 o 
   2  13   6      185.90      195.59     11.64 o 
   3  13   6      594.39      579.88     20.21 o 
   4  13   6      351.18      424.39     33.68 o 
 -17   1   7        8.77      -11.08     16.70 o 
 -16   1   7     1625.98     1665.31     38.72 o 
 -15   1   7      705.55      733.44     24.21 o 
 -14   1   7      212.13      199.33     15.59 o 
 -13   1   7     3215.12     3273.69     52.46 o 
 -12   1   7      770.33      766.30     24.02 o 
 -11   1   7     1204.14     1224.78     20.14 o 
 -10   1   7     3569.64     3486.61     40.53 o 
  -9   1   7      161.97      159.01      6.06 o 
  -8   1   7     2834.36     2804.26     32.35 o 
  -7   1   7     1321.09     1239.76     13.81 o 
  -6   1   7       48.03       53.34      4.13 o 
  -5   1   7     4308.09     4283.43     39.12 o 
  -4   1   7      739.88      680.82      7.72 o 
  -3   1   7      437.31      403.66      6.01 o 
  -2   1   7     3625.70     3586.35     32.98 o 
  -1   1   7        9.20        6.35      3.11 o 
   0   1   7     2131.74     2128.48     20.32 o 
   1   1   7     1133.50     1116.56     11.85 o 
   2   1   7      487.15      498.69      6.85 o 
   3   1   7     2382.78     2414.79     30.88 o 
   4   1   7      894.69      891.08     13.65 o 
   5   1   7      813.23      846.68     22.85 o 
   6   1   7     3236.57     3147.63     44.69 o 
   7   1   7      227.36      206.09      8.61 o 
   8   1   7     1676.89     1643.01     33.40 o 
   9   1   7     1850.21     1750.06     35.15 o 
  10   1   7       33.12       53.81     11.69 o 
  11   1   7      882.63      808.09     22.94 o 
  12   1   7     1000.91      973.56     25.72 o 
  13   1   7      142.08      176.02     14.26 o 
  14   1   7      474.51      421.31     17.41 o 
 -17   2   7      303.16      313.74     17.92 o 
 -16   2   7       32.72       49.09     16.59 o 
 -15   2   7      161.48      139.70     14.83 o 
 -14   2   7      995.86      933.16     26.47 o 
 -13   2   7       39.43       27.04     12.91 o 
 -12   2   7      378.92      363.03     12.07 o 
 -11   2   7      287.86      292.64      9.62 o 
 -10   2   7        3.42       -0.86      6.20 o 
  -9   2   7       36.08       32.63      5.82 o 
  -8   2   7      445.14      446.33      9.68 o 
  -7   2   7      816.45      799.37     10.35 o 
  -6   2   7      387.11      406.53      6.98 o 
  -5   2   7       27.70       36.60      2.98 o 
  -4   2   7      122.68      119.69      3.21 o 
  -3   2   7      710.38      763.50      7.85 o 
  -2   2   7       64.84       64.77      2.74 o 
  -1   2   7      162.90      171.79      3.75 o 
   0   2   7       11.08       12.19      2.78 o 
   1   2   7      602.66      616.79      7.87 o 
   2   2   7       78.37       81.67      4.66 o 
   3   2   7        0.54       -5.65      5.65 o 
   4   2   7     4395.24     4279.92     58.58 o 
   5   2   7        3.12        4.86      6.85 o 
   6   2   7      235.42      204.53      8.36 o 
   7   2   7      574.05      556.31     13.79 o 
   8   2   7      352.33      339.70     11.90 o 
   9   2   7        7.90        6.62      9.54 o 
  10   2   7      378.44      355.34     18.35 o 
  11   2   7        6.58       11.94     11.59 o 
  12   2   7      178.64      161.00     13.74 o 
  13   2   7        2.33        8.89     13.28 o 
  14   2   7        0.88       10.50     14.69 o 
 -17   3   7        6.53       12.71     19.21 o 
 -16   3   7      867.38      873.46     31.55 o 
 -15   3   7      917.67      814.86     28.56 o 
 -14   3   7      302.61      303.79     21.76 o 
 -13   3   7     1454.71     1470.29     29.04 o 
 -12   3   7      717.67      699.40     15.92 o 
 -11   3   7     2139.17     2128.65     31.53 o 
 -10   3   7     2106.07     2089.10     27.26 o 
  -9   3   7        9.00       10.27      5.71 o 
  -8   3   7     4891.74     4910.26     56.26 o 
  -7   3   7      381.04      369.73      7.40 o 
  -6   3   7       29.47       31.07      3.80 o 
  -5   3   7     5005.64     5023.76     48.39 o 
  -4   3   7      763.81      753.71      8.01 o 
  -3   3   7     1638.17     1643.16     15.97 o 
  -2   3   7     3741.77     3720.34     36.05 o 
  -1   3   7       76.15       75.79      3.12 o 
   0   3   7     2974.54     2971.92     30.71 o 
   1   3   7     2241.88     2245.05     26.14 o 
   2   3   7      481.92      475.81      7.93 o 
   3   3   7     2386.26     2335.16     27.83 o 
   4   3   7      135.91      127.57      5.83 o 
   5   3   7      207.10      207.77      7.06 o 
   6   3   7     2494.02     2421.70     34.97 o 
   7   3   7       33.85       36.47      7.82 o 
   8   3   7     1210.14     1218.12     21.16 o 
   9   3   7      775.18      770.98     19.35 o 
  10   3   7       28.80       26.05     11.90 o 
  11   3   7      610.93      567.92     20.97 o 
  12   3   7      576.79      559.02     29.76 o 
  13   3   7      499.35      483.66     18.22 o 
 -16   4   7       18.96        1.10     17.52 o 
 -15   4   7      331.36      307.99     23.50 o 
 -14   4   7      445.02      432.72     18.07 o 
 -13   4   7        5.90        2.81     11.88 o 
 -12   4   7      759.04      720.56     18.50 o 
 -11   4   7      175.69      185.47      8.55 o 
 -10   4   7       84.85       70.87      6.81 o 
  -9   4   7      972.90      963.33     14.41 o 
  -8   4   7     1591.55     1597.17     21.47 o 
  -7   4   7      347.45      341.62      9.40 o 
  -6   4   7     1208.65     1198.75     15.02 o 
  -5   4   7      304.71      306.22      5.77 o 
  -4   4   7     1360.32     1391.75     16.18 o 
  -3   4   7      212.61      196.77      5.45 o 
  -2   4   7       24.83       15.40      4.17 o 
  -1   4   7      809.21      834.71     11.99 o 
   0   4   7      262.44      257.74      6.58 o 
   1   4   7      204.38      182.54      6.00 o 
   2   4   7     1259.24     1324.51     20.80 o 
   3   4   7      249.75      272.65      7.62 o 
   4   4   7     1878.59     1858.60     25.98 o 
   5   4   7      330.03      317.38      8.92 o 
   6   4   7       58.75       71.72      7.18 o 
   7   4   7     1282.33     1199.08     20.16 o 
   8   4   7       43.93       53.24      9.16 o 
   9   4   7      292.95      310.13     13.27 o 
  10   4   7      581.49      544.33     17.62 o 
  11   4   7       79.89       75.55     14.62 o 
  12   4   7      456.23      400.90     32.94 o 
  13   4   7      367.59      377.72     21.09 o 
 -16   5   7      522.16      509.04     35.39 o 
 -15   5   7      387.39      373.42     28.92 o 
 -14   5   7      304.06      269.73     21.82 o 
 -13   5   7      480.59      501.09     19.75 o 
 -12   5   7      125.42      135.98     13.14 o 
 -11   5   7     1126.64     1136.30     24.29 o 
 -10   5   7      808.42      814.98     16.03 o 
  -9   5   7        0.46       -3.66      6.81 o 
  -8   5   7     1272.87     1319.57     20.53 o 
  -7   5   7     2210.53     2179.78     27.47 o 
  -6   5   7      807.60      776.62     14.00 o 
  -5   5   7     2298.73     2264.42     30.75 o 
  -4   5   7      229.04      228.57      7.10 o 
  -3   5   7     1891.67     1856.32     28.18 o 
  -2   5   7     1868.85     1855.62     28.09 o 
  -1   5   7        4.46       -1.82      4.75 o 
   0   5   7     2540.55     2461.96     36.36 o 
   1   5   7     1104.87     1098.89     19.97 o 
   2   5   7       15.96       11.26      5.93 o 
   3   5   7     1626.96     1611.69     27.30 o 
   4   5   7      918.12      884.36     17.66 o 
   5   5   7      693.52      685.57     15.90 o 
   6   5   7      516.21      532.03     17.72 o 
   7   5   7       37.71       24.19     12.01 o 
   8   5   7      797.27      785.60     20.15 o 
   9   5   7      264.55      250.07     12.53 o 
  10   5   7       56.51       71.00     10.74 o 
  11   5   7      607.10      587.29     27.77 o 
  12   5   7       25.32       22.91     25.21 o 
  13   5   7        7.73       31.76     20.39 o 
 -15   6   7       28.07      -20.19     20.19 o 
 -14   6   7      248.43      267.31     20.93 o 
 -13   6   7        4.46      -17.13     19.40 o 
 -12   6   7      567.46      564.35     18.34 o 
 -11   6   7      690.92      673.90     20.94 o 
 -10   6   7       73.26       64.56      8.81 o 
  -9   6   7     1627.11     1620.15     22.96 o 
  -8   6   7      681.44      708.36     14.38 o 
  -7   6   7       41.53       49.93      6.82 o 
  -6   6   7     2125.16     2125.19     29.61 o 
  -5   6   7       85.97       98.66      6.60 o 
  -4   6   7      442.78      442.22     10.75 o 
  -3   6   7     1020.63     1003.80     16.78 o 
  -2   6   7        7.41       -2.94      4.59 o 
  -1   6   7     1957.94     2005.93     30.16 o 
   0   6   7     1933.52     1814.40     27.79 o 
   1   6   7      809.87      771.98     14.28 o 
   2   6   7     1887.55     1905.17     31.60 o 
   3   6   7      898.82      855.85     17.45 o 
   4   6   7     1223.91     1231.26     23.01 o 
   5   6   7      280.93      265.80     10.44 o 
   6   6   7        0.75       -4.71     16.74 o 
   7   6   7      646.60      626.16     22.55 o 
   8   6   7      241.82      238.69     13.61 o 
   9   6   7      326.31      323.62     14.68 o 
  10   6   7     1192.08     1239.32     29.28 o 
  11   6   7      184.27      181.55     19.39 o 
  12   6   7      521.22      496.98     22.54 o 
 -15   7   7      296.68      283.46     31.56 o 
 -14   7   7        5.64       15.33     19.12 o 
 -13   7   7      374.34      384.28     16.80 o 
 -12   7   7       55.90       77.78     11.93 o 
 -11   7   7      196.86      170.95     12.14 o 
 -10   7   7      114.79      132.66     10.32 o 
  -9   7   7      292.99      293.76      9.38 o 
  -8   7   7      606.44      613.63     13.62 o 
  -7   7   7      379.19      381.79     10.27 o 
  -6   7   7      185.54      178.15      7.17 o 
  -5   7   7      147.35      154.32      6.35 o 
  -4   7   7      250.90      248.11      8.40 o 
  -3   7   7       96.19       80.07      4.99 o 
  -2   7   7     1224.99     1198.60     19.56 o 
  -1   7   7        1.17       -1.58      4.51 o 
   0   7   7      467.42      428.02     14.88 o 
   1   7   7      830.53      798.83     14.89 o 
   2   7   7        5.94        2.72     10.04 o 
   3   7   7     1160.97     1153.95     21.85 o 
   4   7   7      223.99      226.34      9.50 o 
   5   7   7      135.36      131.48     10.51 o 
   6   7   7      260.82      242.58     17.31 o 
   7   7   7       25.95       36.01     15.32 o 
   8   7   7        9.35       11.81     11.86 o 
   9   7   7      518.85      491.66     18.72 o 
  10   7   7        0.42       10.38     14.60 o 
  11   7   7      294.81      251.61     20.12 o 
 -14   8   7      920.09      945.71     45.35 o 
 -13   8   7        0.83        0.29     15.30 o 
 -12   8   7      442.85      464.26     18.75 o 
 -11   8   7      313.27      310.82     13.22 o 
 -10   8   7       67.68       65.88      8.54 o 
  -9   8   7     1774.92     1783.23     40.39 o 
  -8   8   7      346.24      368.84     17.34 o 
  -7   8   7      459.79      461.90     12.70 o 
  -6   8   7     2158.04     2248.14     42.11 o 
  -5   8   7       71.21       71.75      5.90 o 
  -4   8   7     1410.37     1437.14     28.66 o 
  -3   8   7     1867.47     1854.21     34.86 o 
  -2   8   7      177.94      151.10     13.23 o 
  -1   8   7     1126.80     1139.92     23.73 o 
   0   8   7      869.91      847.32     17.08 o 
   1   8   7      360.33      373.60     14.04 o 
   2   8   7     1923.51     1922.66     34.96 o 
   3   8   7       78.01       70.43      8.80 o 
   4   8   7     1392.86     1427.39     43.07 o 
   5   8   7     1190.51     1235.33     36.96 o 
   6   8   7       53.56       67.02     12.32 o 
   7   8   7     1583.93     1649.98     39.21 o 
   8   8   7      348.38      342.11     15.04 o 
   9   8   7      184.47      200.03     13.84 o 
  10   8   7      706.20      701.13     23.59 o 
 -13   9   7        2.51       -2.77     18.73 o 
 -12   9   7       54.20       32.58     15.34 o 
 -11   9   7       31.43       44.83     10.99 o 
 -10   9   7        7.84        3.23      9.64 o 
  -9   9   7       45.40       45.76      8.08 o 
  -8   9   7        9.40       10.05      7.12 o 
  -7   9   7      321.51      321.97      9.75 o 
  -6   9   7       81.44       91.58     10.43 o 
  -5   9   7      403.18      429.30     25.79 o 
  -4   9   7        7.35       -1.75      9.72 o 
  -3   9   7       23.07        4.76     14.96 o 
  -2   9   7      348.48      343.84     15.56 o 
  -1   9   7       27.47       24.34     12.84 o 
   0   9   7       28.17       30.75      7.18 o 
   1   9   7      172.20      149.86      8.62 o 
   2   9   7        5.89       -0.71      5.67 o 
   3   9   7      211.89      231.38     11.72 o 
   4   9   7      156.76      157.85      9.51 o 
   5   9   7      111.41      115.73      9.84 o 
   6   9   7      265.61      265.76     14.42 o 
   7   9   7        3.40       -3.12     15.09 o 
   8   9   7       54.30       59.90     16.10 o 
   9   9   7      224.09      235.03     17.49 o 
 -12  10   7      623.11      624.58     30.18 o 
 -11  10   7      838.32      768.60     21.67 o 
 -10  10   7      125.85      113.15     14.14 o 
  -9  10   7      951.13     1016.09     22.36 o 
  -8  10   7      106.05      107.29      8.58 o 
  -7  10   7      509.33      539.70     22.57 o 
  -6  10   7     1618.47     1678.60     37.27 o 
  -5  10   7        4.05        2.54      9.31 o 
  -4  10   7     1384.53     1372.26     35.54 o 
  -3  10   7     1366.46     1364.32     34.27 o 
  -2  10   7       58.35       55.06     13.11 o 
  -1  10   7     1595.83     1585.04     37.06 o 
   0  10   7      395.64      405.65     18.94 o 
   1  10   7      913.10      911.04     21.20 o 
   2  10   7     1137.68     1134.18     25.17 o 
   3  10   7        4.34        4.14     12.36 o 
   4  10   7     1312.57     1347.41     28.51 o 
   5  10   7     1076.22     1115.99     23.70 o 
   6  10   7       47.07       56.58     18.39 o 
   7  10   7     1242.53     1261.93     37.65 o 
   8  10   7      293.40      289.17     19.67 o 
 -10  11   7       36.89       45.72     14.69 o 
  -9  11   7       65.84       83.28     11.34 o 
  -8  11   7       33.38       32.17     10.86 o 
  -7  11   7       46.76       40.47     10.33 o 
  -6  11   7       13.90       19.67      8.39 o 
  -5  11   7       41.93       51.91     13.27 o 
  -4  11   7       23.25       20.57     14.05 o 
  -3  11   7       46.63       40.17     16.70 o 
  -2  11   7        2.46        9.14     13.62 o 
  -1  11   7        8.87        6.91     15.99 o 
   0  11   7       45.95       32.74     14.00 o 
   1  11   7      309.08      310.13     11.05 o 
   2  11   7       41.97       31.39     12.51 o 
   3  11   7        0.53        7.55     11.29 o 
   4  11   7        7.11        7.46      7.96 o 
   5  11   7        1.89        7.33      9.93 o 
   6  11   7        7.53       19.31     13.58 o 
   7  11   7       11.72      -30.46     30.46 o 
  -8  12   7       56.69       81.07     11.33 o 
  -7  12   7      293.88      328.16     12.22 o 
  -6  12   7      694.74      742.81     20.22 o 
  -5  12   7       25.67       19.72     10.44 o 
  -4  12   7      826.25      779.24     30.95 o 
  -3  12   7      930.39      911.87     25.24 o 
  -2  12   7      266.86      222.41     15.43 o 
  -1  12   7      756.78      785.16     23.98 o 
   0  12   7      993.16      991.87     30.52 o 
   1  12   7      989.39      978.84     22.69 o 
   2  12   7      648.83      687.44     16.69 o 
   3  12   7      101.35       94.44     10.89 o 
   4  12   7      336.28      340.12     15.10 o 
  -4  13   7       11.50       19.04     43.05 o 
  -3  13   7        2.12      -30.88     34.71 o 
  -2  13   7       25.48       13.37     16.27 o 
  -1  13   7        9.33       23.67     28.71 o 
   0  13   7        2.01      -16.63     16.63 o 
 -16   0   8      184.61      168.96     26.21 o 
 -15   0   8     1073.57     1000.48     63.85 o 
 -14   0   8      367.32      347.36     38.95 o 
 -13   0   8      208.71      176.26     40.71 o 
 -12   0   8     1249.77     1255.81     48.72 o 
 -11   0   8       86.96       95.01     12.15 o 
 -10   0   8      715.10      743.36     19.83 o 
  -9   0   8     5693.20     5734.33    111.39 o 
  -8   0   8      844.76      837.27     17.22 o 
  -7   0   8     4176.18     4167.18     63.14 o 
  -6   0   8     1214.61     1231.06     19.91 o 
  -5   0   8     1063.88      999.54     16.79 o 
  -4   0   8     5596.35     5746.51     73.62 o 
  -3   0   8      469.95      464.32     12.33 o 
  -2   0   8     3850.64     3833.80     45.80 o 
  -1   0   8     6947.52     6995.94     82.06 o 
   0   0   8        1.11       -5.79      5.79 o 
   1   0   8     3894.65     3948.97     50.43 o 
   2   0   8    10561.39    10477.58    140.36 o 
   3   0   8     3655.88     3650.13     59.03 o 
   4   0   8     2100.18     2121.84     37.92 o 
   5   0   8     1189.10     1155.95     34.52 o 
   6   0   8      906.40      910.56     32.95 o 
   7   0   8     1692.54     1661.66     46.21 o 
   8   0   8       60.30       51.16     15.63 o 
   9   0   8     1279.47     1347.55     55.35 o 
  10   0   8      522.17      464.38     23.40 o 
  11   0   8      128.92      130.79     17.58 o 
  12   0   8      890.52      900.23     36.14 o 
  13   0   8       86.52       81.25     21.34 o 
 -16   1   8        1.75       18.59     17.42 o 
 -15   1   8        1.19      -15.52     15.52 o 
 -14   1   8       70.71       68.58     14.94 o 
 -13   1   8        2.90        6.91     11.25 o 
 -12   1   8       77.50       82.55      9.73 o 
 -11   1   8        2.23        6.13      7.82 o 
 -10   1   8       18.35       23.08      6.90 o 
  -9   1   8        3.78        4.41      6.29 o 
  -8   1   8       37.74       34.93      5.13 o 
  -7   1   8       10.89        4.63      4.61 o 
  -6   1   8       26.27       24.48      4.42 o 
  -5   1   8       24.25       27.82      4.30 o 
  -4   1   8      167.86      169.53      4.43 o 
  -3   1   8      701.77      686.07     10.18 o 
  -2   1   8        0.68        1.43      4.04 o 
  -1   1   8      216.23      246.37      6.82 o 
   0   1   8       59.95       62.74      3.97 o 
   1   1   8      558.56      584.08      8.29 o 
   2   1   8        3.14        9.05      4.99 o 
   3   1   8        7.36       22.13      6.13 o 
   4   1   8      177.79      174.09     10.89 o 
   5   1   8      111.70      110.81      7.76 o 
   6   1   8       89.25       71.00      8.96 o 
   7   1   8        7.65        4.85      9.48 o 
   8   1   8      114.17      111.55     11.37 o 
   9   1   8        4.57       20.72     10.86 o 
  10   1   8       17.05       13.34     11.55 o 
  11   1   8        1.17        6.23     12.78 o 
  12   1   8       60.51       50.65     15.26 o 
  13   1   8       21.46        5.20     14.60 o 
 -16   2   8        1.09       -1.05     17.03 o 
 -15   2   8     1046.25      991.28     29.51 o 
 -14   2   8      359.92      377.61     16.66 o 
 -13   2   8      421.77      418.65     21.54 o 
 -12   2   8     1094.88     1133.97     19.72 o 
 -11   2   8      221.84      228.02      8.41 o 
 -10   2   8      972.57      990.64     17.28 o 
  -9   2   8     1742.33     1773.27     23.13 o 
  -8   2   8       23.29       35.91      5.45 o 
  -7   2   8     3170.13     3233.22     33.99 o 
  -6   2   8     1837.24     1880.66     20.61 o 
  -5   2   8     1244.62     1246.21     13.71 o 
  -4   2   8     3984.37     4030.40     39.17 o 
  -3   2   8      537.87      523.69      8.63 o 
  -2   2   8     2339.34     2376.22     26.79 o 
  -1   2   8     4987.97     4982.25     54.20 o 
   0   2   8       17.95        8.73      4.67 o 
   1   2   8     2093.02     2154.99     26.23 o 
   2   2   8     3441.96     3481.66     43.06 o 
   3   2   8      457.00      458.67     10.64 o 
   4   2   8     2834.80     2817.57     39.99 o 
   5   2   8      575.61      577.65     13.89 o 
   6   2   8     1077.79     1043.99     21.50 o 
   7   2   8     1564.83     1537.69     31.22 o 
   8   2   8       21.37       20.32     10.12 o 
   9   2   8     1219.61     1228.68     27.29 o 
  10   2   8      826.93      846.91     22.66 o 
  11   2   8      320.95      308.01     14.96 o 
  12   2   8      521.38      520.43     33.69 o 
 -16   3   8       15.16       -0.97     17.36 o 
 -15   3   8        7.30      -12.99     15.99 o 
 -14   3   8       82.41       93.00     15.68 o 
 -13   3   8       24.60       26.21     12.82 o 
 -12   3   8        0.29        0.31     11.52 o 
 -11   3   8      543.69      526.97     14.35 o 
 -10   3   8       99.96       89.22      7.73 o 
  -9   3   8      894.49      888.39     14.91 o 
  -8   3   8       53.56       49.33      5.30 o 
  -7   3   8       90.01      103.31      6.01 o 
  -6   3   8      797.33      816.54     10.86 o 
  -5   3   8       14.74       13.51      3.44 o 
  -4   3   8       94.33       80.88      3.96 o 
  -3   3   8      972.23      952.86     12.33 o 
  -2   3   8      254.83      261.82      7.62 o 
  -1   3   8      175.84      191.13      5.85 o 
   0   3   8     1550.21     1484.50     20.14 o 
   1   3   8      170.08      166.42      7.16 o 
   2   3   8       20.74       25.18      5.23 o 
   3   3   8      227.05      220.27      8.59 o 
   4   3   8      293.34      256.21      8.05 o 
   5   3   8       78.02       97.91      7.45 o 
   6   3   8       91.34      105.18      7.97 o 
   7   3   8        2.09        7.98      9.10 o 
   8   3   8      119.38      122.08     10.11 o 
   9   3   8       25.04       41.25     14.14 o 
  10   3   8       50.96       32.83     10.96 o 
  11   3   8      154.44      167.46     16.48 o 
  12   3   8        0.17       17.69     15.00 o 
 -16   4   8       70.95       48.98     30.26 o 
 -15   4   8      471.76      469.60     63.99 o 
 -14   4   8      413.36      408.33     27.59 o 
 -13   4   8      195.38      187.68     18.22 o 
 -12   4   8     1101.13     1072.08     27.65 o 
 -11   4   8      263.86      279.00     14.01 o 
 -10   4   8      705.51      677.69     15.75 o 
  -9   4   8     1004.51      993.15     19.17 o 
  -8   4   8       35.08       25.42      7.08 o 
  -7   4   8     1819.77     1790.82     25.83 o 
  -6   4   8      896.13      915.56     13.88 o 
  -5   4   8      238.23      242.19      6.55 o 
  -4   4   8     1705.19     1751.55     24.22 o 
  -3   4   8      605.71      629.83     13.01 o 
  -2   4   8      337.88      357.07      9.60 o 
  -1   4   8     1776.00     1802.97     27.66 o 
   0   4   8       29.87       26.62      6.07 o 
   1   4   8     1430.09     1521.97     24.07 o 
   2   4   8      664.04      669.49     15.21 o 
   3   4   8      313.41      301.95     16.49 o 
   4   4   8     1361.92     1421.98     22.78 o 
   5   4   8      267.40      284.40     11.04 o 
   6   4   8      995.38      993.97     22.67 o 
   7   4   8      758.76      776.62     32.38 o 
   8   4   8       11.03        6.22     11.07 o 
   9   4   8      608.73      607.27     20.61 o 
  10   4   8      569.43      546.75     33.61 o 
  11   4   8       38.10       34.02     13.78 o 
  12   4   8      899.90      948.05     38.38 o 
 -15   5   8       86.19       47.67     29.56 o 
 -14   5   8      302.28      285.31     21.79 o 
 -13   5   8      751.96      759.33     34.00 o 
 -12   5   8      116.64       94.99     13.27 o 
 -11   5   8      926.02      896.62     21.57 o 
 -10   5   8       96.15       88.24     10.56 o 
  -9   5   8     1346.62     1302.56     22.47 o 
  -8   5   8      562.88      579.90     13.25 o 
  -7   5   8      301.22      302.70      7.79 o 
  -6   5   8     2162.85     2194.94     27.67 o 
  -5   5   8     1296.17     1332.37     20.06 o 
  -4   5   8        0.35       -6.09      6.09 o 
  -3   5   8     1299.35     1275.51     20.94 o 
  -2   5   8      642.95      654.66     13.29 o 
  -1   5   8      403.45      371.57     11.37 o 
   0   5   8     1132.37     1157.49     19.65 o 
   1   5   8       35.06       38.81      6.19 o 
   2   5   8      582.05      621.29     22.12 o 
   3   5   8      786.88      777.63     17.12 o 
   4   5   8       67.71       57.83      8.86 o 
   5   5   8      869.84      862.74     24.96 o 
   6   5   8      995.09     1046.56     28.23 o 
   7   5   8       88.01       93.41     12.88 o 
   8   5   8      164.69      159.08     13.96 o 
   9   5   8       29.02       21.37     14.09 o 
  10   5   8       27.32       21.26     14.92 o 
  11   5   8      336.74      344.76     20.93 o 
 -15   6   8      490.62      477.49     32.44 o 
 -14   6   8      109.46       96.38     19.09 o 
 -13   6   8        6.74       13.55     13.65 o 
 -12   6   8      695.92      627.96     22.26 o 
 -11   6   8      118.14      130.45     12.00 o 
 -10   6   8      713.60      670.91     19.22 o 
  -9   6   8      521.51      506.93     14.61 o 
  -8   6   8        4.80       -4.50      8.07 o 
  -7   6   8      731.80      739.13     14.76 o 
  -6   6   8      783.73      784.74     17.98 o 
  -5   6   8       43.10       41.37      6.15 o 
  -4   6   8     1204.86     1231.95     20.68 o 
  -3   6   8      143.70      143.61      7.07 o 
  -2   6   8      211.00      206.38      7.39 o 
  -1   6   8      566.87      647.28     13.26 o 
   0   6   8        6.73       15.09      5.96 o 
   1   6   8     1082.71     1101.28     19.22 o 
   2   6   8      129.50      129.31      7.82 o 
   3   6   8      190.21      178.61     10.30 o 
   4   6   8      829.93      833.93     18.94 o 
   5   6   8      252.99      236.03     13.32 o 
   6   6   8      540.97      571.95     21.77 o 
   7   6   8      451.30      447.20     18.95 o 
   8   6   8        6.01        9.21     14.03 o 
   9   6   8      489.40      505.29     23.22 o 
  10   6   8       45.25       35.05     15.40 o 
  11   6   8        6.29      -18.30     18.30 o 
 -14   7   8      523.97      540.95     32.00 o 
 -13   7   8     1200.64     1217.95     31.87 o 
 -12   7   8      191.69      206.90     15.83 o 
 -11   7   8     1051.92     1014.64     23.18 o 
 -10   7   8      308.80      311.75     11.60 o 
  -9   7   8      852.07      825.70     16.65 o 
  -8   7   8     1267.44     1241.19     22.81 o 
  -7   7   8       49.75       58.47      8.19 o 
  -6   7   8     1145.19     1137.16     18.83 o 
  -5   7   8     2234.66     2228.40     34.01 o 
  -4   7   8       72.10       57.96      6.52 o 
  -3   7   8     1471.98     1482.10     24.12 o 
  -2   7   8     1118.50     1133.04     19.60 o 
  -1   7   8      893.87      871.25     15.76 o 
   0   7   8      781.24      828.23     15.80 o 
   1   7   8       72.85       73.12      6.73 o 
   2   7   8      838.44      806.63     16.02 o 
   3   7   8      950.53      997.92     20.59 o 
   4   7   8        1.12        1.54      8.55 o 
   5   7   8      629.66      643.23     19.98 o 
   6   7   8     1013.87      986.51     28.77 o 
   7   7   8      209.21      172.87     17.01 o 
   8   7   8      500.24      462.81     27.56 o 
   9   7   8       67.90       51.37     16.53 o 
  10   7   8      288.75      288.10     19.27 o 
 -13   8   8       45.68       32.47     29.62 o 
 -12   8   8      451.97      406.70     17.87 o 
 -11   8   8       51.41       56.03     12.19 o 
 -10   8   8      453.76      451.07     14.59 o 
  -9   8   8      112.38      111.75      8.53 o 
  -8   8   8       29.86       34.65      9.01 o 
  -7   8   8      170.24      176.20      8.92 o 
  -6   8   8      194.32      186.21      7.83 o 
  -5   8   8        2.73        1.52      6.29 o 
  -4   8   8      779.20      753.90     14.69 o 
  -3   8   8       17.01       12.12      6.78 o 
  -2   8   8      442.17      415.01     14.13 o 
  -1   8   8      309.80      330.25     10.29 o 
   0   8   8       52.45       47.02      5.94 o 
   1   8   8      592.25      570.70     13.20 o 
   2   8   8        2.81        0.15      9.17 o 
   3   8   8       13.40       13.84      9.04 o 
   4   8   8      364.85      376.28     21.80 o 
   5   8   8       24.96       48.78     12.51 o 
   6   8   8      189.53      205.12     19.72 o 
   7   8   8      287.59      275.15     17.64 o 
   8   8   8       69.23       34.18     18.14 o 
   9   8   8      288.13      267.01     22.00 o 
 -12   9   8       88.68       73.60     15.58 o 
 -11   9   8      623.67      662.68     24.27 o 
 -10   9   8      799.51      765.54     21.18 o 
  -9   9   8      520.27      488.21     13.12 o 
  -8   9   8      763.64      794.96     16.06 o 
  -7   9   8       16.22       20.79      7.20 o 
  -6   9   8      782.23      782.75     21.96 o 
  -5   9   8      322.60      326.12     13.76 o 
  -4   9   8       23.23        4.89      9.54 o 
  -3   9   8     1693.66     1711.36     33.57 o 
  -2   9   8      362.41      324.25     16.32 o 
  -1   9   8      191.13      189.85     10.16 o 
   0   9   8     1436.10     1410.71     28.99 o 
   1   9   8      359.24      364.39     13.40 o 
   2   9   8      297.85      278.53     11.55 o 
   3   9   8     1032.14     1118.45     20.52 o 
   4   9   8       41.85       41.33      9.99 o 
   5   9   8      280.86      295.69     15.60 o 
   6   9   8      203.79      251.82     19.05 o 
   7   9   8       34.67       20.67     15.88 o 
   8   9   8      697.85      690.34     30.72 o 
 -10  10   8        2.73        1.29     13.16 o 
  -9  10   8      198.29      201.42     20.55 o 
  -8  10   8        0.62       -9.88     10.30 o 
  -7  10   8        2.04       -4.10      9.59 o 
  -6  10   8       12.42       -3.77     15.30 o 
  -5  10   8        3.50      -10.24     12.09 o 
  -4  10   8        0.96      -14.71     14.71 o 
  -3  10   8        3.54       -8.45      8.45 o 
  -2  10   8       13.42       -1.28     15.00 o 
  -1  10   8       62.50       38.18     10.13 o 
   0  10   8       23.60       10.18      8.90 o 
   1  10   8        1.63       -7.95      9.64 o 
   2  10   8        2.14        5.29      9.97 o 
   3  10   8        5.99        6.50      6.60 o 
   4  10   8       12.03        3.52      9.64 o 
   5  10   8        9.74       -3.43     15.87 o 
   6  10   8      135.57      137.15     14.47 o 
  -9  11   8       39.82       62.68     21.97 o 
  -8  11   8      866.70      892.47     28.01 o 
  -7  11   8       80.79      108.52     10.50 o 
  -6  11   8      377.56      402.62     14.05 o 
  -5  11   8      279.25      307.60     13.91 o 
  -4  11   8       15.14        9.43     14.12 o 
  -3  11   8      997.28      977.49     30.25 o 
  -2  11   8      110.26       76.66     17.00 o 
  -1  11   8      208.63      165.55     17.32 o 
   0  11   8      408.35      420.65     14.89 o 
   1  11   8      151.12      144.49     14.19 o 
   2  11   8      264.57      258.30     12.35 o 
   3  11   8      505.50      475.88     17.45 o 
   4  11   8        0.33       -3.31     12.23 o 
   5  11   8      409.35      406.26     36.23 o 
  -6  12   8        2.00       21.38     15.82 o 
  -5  12   8       32.97       36.14      9.38 o 
  -4  12   8       36.98       30.68     17.18 o 
  -3  12   8        0.18      -20.98     43.65 o 
  -2  12   8       74.17       53.64     18.52 o 
  -1  12   8      222.08      235.89     26.71 o 
   0  12   8       32.21       17.69     14.25 o 
   1  12   8      203.11      191.33     11.92 o 
   2  12   8      277.95      279.70     19.33 o 
 -16   1   9      521.19      521.69     26.42 o 
 -15   1   9      302.75      333.76     23.93 o 
 -14   1   9     1888.20     1879.74     40.40 o 
 -13   1   9      267.81      241.73     19.02 o 
 -12   1   9      948.95      923.87     24.72 o 
 -11   1   9     3102.39     3046.25     40.73 o 
 -10   1   9      595.52      558.83     13.51 o 
  -9   1   9      784.48      760.22     14.53 o 
  -8   1   9     2000.65     1995.45     24.49 o 
  -7   1   9      316.39      326.88      7.52 o 
  -6   1   9     2639.45     2637.57     29.24 o 
  -5   1   9     1108.55     1090.17     14.13 o 
  -4   1   9     1001.20     1021.86     15.20 o 
  -3   1   9     1779.78     1813.97     22.46 o 
  -2   1   9       46.22       39.95      5.41 o 
  -1   1   9     1314.89     1344.06     16.69 o 
   0   1   9      617.37      639.76     10.59 o 
   1   1   9      614.61      659.74     14.09 o 
   2   1   9      652.78      653.54     12.60 o 
   3   1   9      277.32      269.85      9.05 o 
   4   1   9      524.94      532.96     15.40 o 
   5   1   9     1755.05     1728.85     34.14 o 
   6   1   9        4.10        6.69      9.73 o 
   7   1   9     1308.14     1325.79     33.12 o 
   8   1   9      321.17      273.02     13.37 o 
   9   1   9        0.97       -3.66     13.36 o 
  10   1   9     1142.03     1151.75     28.25 o 
  11   1   9      128.15       96.57     13.90 o 
 -15   2   9       47.33       52.17     18.63 o 
 -14   2   9        2.09       12.70     16.54 o 
 -13   2   9       28.61       40.86     15.59 o 
 -12   2   9       44.35       58.71     12.61 o 
 -11   2   9       14.44        0.34      9.90 o 
 -10   2   9     1170.20     1159.63     23.71 o 
  -9   2   9      113.09      113.50      7.53 o 
  -8   2   9       67.16       60.92      7.16 o 
  -7   2   9     1399.48     1382.80     20.78 o 
  -6   2   9      330.72      319.66      7.91 o 
  -5   2   9      100.49      105.41      5.91 o 
  -4   2   9      247.77      262.88      6.76 o 
  -3   2   9      116.81      118.10      5.33 o 
  -2   2   9        9.06        2.01      5.21 o 
  -1   2   9       30.33       30.12      5.14 o 
   0   2   9        2.63        0.70      5.53 o 
   1   2   9     1220.86     1241.58     15.98 o 
   2   2   9       97.66       95.06      6.95 o 
   3   2   9      198.49      202.71      9.01 o 
   4   2   9      395.78      360.04     12.15 o 
   5   2   9        0.75        7.89      9.13 o 
   6   2   9      199.18      199.65     13.65 o 
   7   2   9        1.05        5.29      9.90 o 
   8   2   9      123.73      133.53     16.40 o 
   9   2   9      136.52      147.78     12.86 o 
  10   2   9       11.72        4.34     13.47 o 
  11   2   9      394.65      381.17     16.34 o 
 -15   3   9       68.19       49.51     24.44 o 
 -14   3   9     1327.46     1240.65     71.76 o 
 -13   3   9      238.84      200.03     18.23 o 
 -12   3   9      847.73      806.09     26.83 o 
 -11   3   9     1540.22     1526.23     28.49 o 
 -10   3   9       86.02       84.25     10.56 o 
  -9   3   9     1441.28     1458.96     24.02 o 
  -8   3   9     2105.65     2091.74     31.46 o 
  -7   3   9      369.23      343.93      9.34 o 
  -6   3   9     1438.79     1437.55     19.86 o 
  -5   3   9      398.75      373.04      8.24 o 
  -4   3   9     1009.08      982.79     14.46 o 
  -3   3   9     2002.91     1941.51     25.17 o 
  -2   3   9       10.02       -4.79      4.79 o 
  -1   3   9     2566.34     2606.69     32.68 o 
   0   3   9      767.39      740.48     13.54 o 
   1   3   9        3.21        2.98      5.75 o 
   2   3   9     3249.03     3258.55     48.21 o 
   3   3   9      554.32      529.36     21.98 o 
   4   3   9      430.87      459.03     15.71 o 
   5   3   9     1863.20     1927.48     36.66 o 
   6   3   9        9.26       -1.94     10.60 o 
   7   3   9      652.92      696.37     19.61 o 
   8   3   9      834.04      801.50     22.61 o 
   9   3   9       22.40       43.76     14.25 o 
  10   3   9      752.45      753.23     28.63 o 
  11   3   9      162.73      140.35     15.69 o 
 -15   4   9      425.95      446.82     33.19 o 
 -14   4   9        0.78       33.49     26.84 o 
 -13   4   9      447.93      449.06     21.94 o 
 -12   4   9      191.29      192.79     15.37 o 
 -11   4   9       12.99        2.91     11.78 o 
 -10   4   9      501.67      473.98     21.69 o 
  -9   4   9      516.62      467.11     15.36 o 
  -8   4   9      376.47      349.51     11.96 o 
  -7   4   9      354.65      372.07     10.20 o 
  -6   4   9       89.38       93.79      6.13 o 
  -5   4   9      224.14      238.59      7.90 o 
  -4   4   9      819.09      809.58     14.42 o 
  -3   4   9       35.42       16.75      7.60 o 
  -2   4   9     1401.86     1406.92     23.19 o 
  -1   4   9        6.35        6.01      6.96 o 
   0   4   9       22.54       14.45      6.59 o 
   1   4   9     1730.42     1724.55     27.65 o 
   2   4   9       85.50       74.89      7.47 o 
   3   4   9      672.79      690.28     22.34 o 
   4   4   9      104.86       87.28     14.62 o 
   5   4   9       34.07       26.56     12.15 o 
   6   4   9      603.72      560.74     22.17 o 
   7   4   9      309.30      285.22     16.60 o 
   8   4   9      146.41      139.83     17.56 o 
   9   4   9     1100.85     1083.09     40.79 o 
  10   4   9        2.26       19.43     21.11 o 
 -14   5   9     1182.13     1098.43     35.71 o 
 -13   5   9       65.76       77.04     19.10 o 
 -12   5   9      222.99      226.63     15.57 o 
 -11   5   9     1155.60     1163.82     29.29 o 
 -10   5   9       14.22        3.48     10.98 o 
  -9   5   9      757.09      743.36     21.40 o 
  -8   5   9      353.85      381.84     12.61 o 
  -7   5   9       14.45       15.79      7.82 o 
  -6   5   9     1167.26     1165.21     18.84 o 
  -5   5   9      249.36      247.92      9.11 o 
  -4   5   9      754.92      723.51     15.32 o 
  -3   5   9     2063.48     2017.11     31.48 o 
  -2   5   9        9.55       -3.73      6.80 o 
  -1   5   9     1578.39     1607.78     25.96 o 
   0   5   9     1365.32     1236.57     21.40 o 
   1   5   9       83.30       72.10      7.72 o 
   2   5   9     1138.17     1118.87     19.93 o 
   3   5   9      338.18      323.65     14.06 o 
   4   5   9      200.70      198.63     15.27 o 
   5   5   9      916.07      901.70     26.90 o 
   6   5   9       79.76       79.71     16.29 o 
   7   5   9      420.24      410.15     20.07 o 
   8   5   9      788.16      762.84     28.88 o 
   9   5   9        0.69      -16.46     17.71 o 
  10   5   9      505.23      490.51     23.46 o 
 -14   6   9       64.24       49.10     39.39 o 
 -13   6   9      205.86      231.03     16.84 o 
 -12   6   9      457.90      439.97     18.59 o 
 -11   6   9       89.10       87.86     13.24 o 
 -10   6   9      801.29      783.83     20.62 o 
  -9   6   9      301.53      297.94     12.76 o 
  -8   6   9       85.81       89.58      9.07 o 
  -7   6   9      817.95      813.87     17.35 o 
  -6   6   9      155.87      153.00      7.84 o 
  -5   6   9      444.73      423.07     11.98 o 
  -4   6   9      367.75      331.03     10.60 o 
  -3   6   9      121.79      115.53      7.71 o 
  -2   6   9      832.46      847.42     16.75 o 
  -1   6   9      481.43      487.58     12.67 o 
   0   6   9       78.59       92.63      7.56 o 
   1   6   9     1394.16     1397.69     23.37 o 
   2   6   9        1.12       -0.23      7.46 o 
   3   6   9      631.91      639.26     16.99 o 
   4   6   9      659.17      629.82     23.87 o 
   5   6   9      504.15      469.05     20.44 o 
   6   6   9      631.51      633.45     26.43 o 
   7   6   9      373.79      352.30     29.97 o 
   8   6   9      127.73      130.22     17.55 o 
   9   6   9      676.05      718.41     36.11 o 
 -13   7   9       12.76       21.17     20.80 o 
 -12   7   9       27.01       31.10     17.48 o 
 -11   7   9       75.81       82.41     12.65 o 
 -10   7   9       75.41       53.53     11.49 o 
  -9   7   9      657.91      646.36     18.79 o 
  -8   7   9      133.65      131.70      9.73 o 
  -7   7   9      264.01      263.21     10.24 o 
  -6   7   9      586.38      582.37     14.81 o 
  -5   7   9      125.48      140.84      8.67 o 
  -4   7   9      367.92      378.76     11.74 o 
  -3   7   9      336.34      340.15     10.39 o 
  -2   7   9      104.71      106.40      7.06 o 
  -1   7   9       77.12       70.81      6.89 o 
   0   7   9      440.16      434.63     11.71 o 
   1   7   9       42.69       40.92      7.35 o 
   2   7   9      748.09      760.60     16.43 o 
   3   7   9        8.05        6.00      7.79 o 
   4   7   9       83.79      104.30     11.84 o 
   5   7   9      143.52      108.44     17.01 o 
   6   7   9       53.08       29.83     16.93 o 
   7   7   9      146.17      158.63     16.16 o 
   8   7   9       65.40       85.54     28.17 o 
 -12   8   9      518.24      520.38     38.33 o 
 -11   8   9      196.41      206.12     16.46 o 
 -10   8   9      697.02      712.11     21.80 o 
  -9   8   9      317.06      339.00     12.38 o 
  -8   8   9      186.31      181.71     10.25 o 
  -7   8   9     1259.33     1275.02     23.29 o 
  -6   8   9       56.08       47.29      7.86 o 
  -5   8   9      535.16      548.50     13.66 o 
  -4   8   9      844.07      884.13     18.57 o 
  -3   8   9       31.04       17.13      6.32 o 
  -2   8   9     1303.48     1279.54     21.87 o 
  -1   8   9      432.62      413.16     11.14 o 
   0   8   9      553.44      525.06     13.13 o 
   1   8   9     1474.41     1547.60     25.84 o 
   2   8   9        4.66       16.54      8.14 o 
   3   8   9      526.56      582.45     15.32 o 
   4   8   9      849.62      867.72     40.08 o 
   5   8   9       14.98       25.87     24.60 o 
   6   8   9      640.47      607.97     24.62 o 
   7   8   9      322.56      333.90     25.54 o 
 -11   9   9        2.29       22.26     23.14 o 
 -10   9   9        3.56       10.80     11.75 o 
  -9   9   9      177.00      177.67     12.01 o 
  -8   9   9       13.72        5.06     10.50 o 
  -7   9   9       33.81       33.42      7.77 o 
  -6   9   9       60.74       71.50     11.68 o 
  -5   9   9      146.10      134.99     11.67 o 
  -4   9   9       44.71       36.19     10.35 o 
  -3   9   9        3.57        5.16     10.82 o 
  -2   9   9       63.27       59.90      9.88 o 
  -1   9   9       51.87       64.76     13.09 o 
   0   9   9      100.92      105.72     10.70 o 
   1   9   9       19.04       27.22      7.29 o 
   2   9   9      120.67      118.46      8.07 o 
   3   9   9       83.04       87.28      8.83 o 
   4   9   9       23.47       12.01     19.62 o 
   5   9   9       12.33       -4.27     19.45 o 
   6   9   9       92.82       69.41     18.33 o 
  -9  10   9      153.86      148.92     12.35 o 
  -8  10   9      394.25      391.58     19.24 o 
  -7  10   9     1397.48     1414.42     32.29 o 
  -6  10   9      249.56      260.73     13.37 o 
  -5  10   9     1383.56     1340.92     30.27 o 
  -4  10   9      648.68      675.00     19.70 o 
  -3  10   9       22.81       16.01     19.84 o 
  -2  10   9     1248.43     1206.66     27.17 o 
  -1  10   9      491.57      493.58     16.82 o 
   0  10   9      416.60      400.86     19.15 o 
   1  10   9     1194.51     1210.11     27.59 o 
   2  10   9       58.50       54.50     11.48 o 
   3  10   9      441.40      439.89     16.94 o 
   4  10   9     1191.33     1239.51     35.83 o 
  -6  11   9       25.88        8.56     22.74 o 
  -5  11   9        0.01        8.47     11.00 o 
  -4  11   9        1.35      -12.88     20.38 o 
  -3  11   9        6.14        0.80     10.53 o 
  -2  11   9        2.10       -0.69     21.36 o 
  -1  11   9       22.64        1.49     10.41 o 
   0  11   9      137.86      142.12     11.17 o 
   1  11   9        5.55       -1.80     20.63 o 
   2  11   9        7.74      -12.41     12.41 o 
 -15   0  10      205.05      206.53     26.52 o 
 -14   0  10      158.61      151.31     46.71 o 
 -13   0  10      952.58     1017.07     40.32 o 
 -12   0  10      389.77      367.39     22.66 o 
 -11   0  10      383.47      407.22     23.35 o 
 -10   0  10     1494.52     1519.15     45.93 o 
  -9   0  10      298.80      278.78     19.38 o 
  -8   0  10     1878.18     1890.95     43.70 o 
  -7   0  10      645.38      664.81     19.12 o 
  -6   0  10      547.58      544.26     17.92 o 
  -5   0  10     2064.01     2008.49     38.21 o 
  -4   0  10      317.14      319.63     13.01 o 
  -3   0  10     2353.62     2307.14     42.92 o 
  -2   0  10     2773.45     2786.70     50.85 o 
  -1   0  10      241.41      227.55     10.95 o 
   0   0  10     3303.74     3412.35     61.54 o 
   1   0  10     2120.53     2185.05     42.27 o 
   2   0  10       91.10      117.27     13.23 o 
   3   0  10     2684.97     2799.35     75.75 o 
   4   0  10      594.49      602.75     37.20 o 
   5   0  10      966.12      917.60     33.50 o 
   6   0  10     1638.48     1695.63     62.09 o 
   7   0  10      118.60      140.59     33.97 o 
   8   0  10     1430.56     1397.52     53.45 o 
   9   0  10      813.65      831.14     35.16 o 
  10   0  10       18.00       41.30     30.17 o 
 -15   1  10        7.47        3.66     19.10 o 
 -14   1  10      121.34      111.40     18.09 o 
 -13   1  10       20.35        9.97     16.86 o 
 -12   1  10      337.27      300.21     18.27 o 
 -11   1  10      204.10      172.58     12.69 o 
 -10   1  10       50.54       41.34      9.16 o 
  -9   1  10       31.43       32.72      8.74 o 
  -8   1  10      145.02      129.77      8.00 o 
  -7   1  10       88.83       84.24      7.10 o 
  -6   1  10        4.47        9.81      6.40 o 
  -5   1  10       59.38       54.68      7.23 o 
  -4   1  10       24.26       28.03      6.83 o 
  -3   1  10      152.15      156.40      8.01 o 
  -2   1  10       63.50       82.23      7.07 o 
  -1   1  10       72.23       90.40      7.45 o 
   0   1  10      159.88      164.74     10.62 o 
   1   1  10        2.34        4.75      7.92 o 
   2   1  10       25.67       16.85      8.43 o 
   3   1  10      148.97      159.66      9.82 o 
   4   1  10       95.56      106.35      9.95 o 
   5   1  10       14.94       17.15      9.99 o 
   6   1  10       13.78       11.67     12.09 o 
   7   1  10        0.63       -8.68     11.55 o 
   8   1  10      190.54      198.26     17.45 o 
   9   1  10        0.31        3.82     12.98 o 
  10   1  10       12.35       28.15     17.63 o 
 -14   2  10      195.87      185.61     18.47 o 
 -13   2  10      425.56      430.82     26.16 o 
 -12   2  10      406.89      365.88     18.38 o 
 -11   2  10      941.07      979.75     25.36 o 
 -10   2  10     1208.81     1170.24     23.63 o 
  -9   2  10      142.84      150.27     12.36 o 
  -8   2  10     1473.90     1483.21     24.15 o 
  -7   2  10      643.86      673.26     15.17 o 
  -6   2  10      352.54      341.65     10.55 o 
  -5   2  10     2239.53     2313.22     43.44 o 
  -4   2  10      628.47      611.65     15.69 o 
  -3   2  10     1515.05     1527.65     27.00 o 
  -2   2  10     1676.20     1753.93     30.51 o 
  -1   2  10      505.12      487.95     14.82 o 
   0   2  10     4276.20     4335.54     68.41 o 
   1   2  10      729.53      746.57     18.00 o 
   2   2  10      252.47      244.68     11.02 o 
   3   2  10     1897.04     1935.99     33.87 o 
   4   2  10      267.29      244.68     11.72 o 
   5   2  10      391.60      407.18     17.10 o 
   6   2  10     1267.98     1275.37     30.06 o 
   7   2  10       50.66       53.68     14.45 o 
   8   2  10      681.60      695.32     24.40 o 
   9   2  10      502.38      513.59     47.04 o 
  10   2  10       65.22       64.06     16.25 o 
 -14   3  10      138.80      127.67     35.15 o 
 -13   3  10        7.36       -1.39     26.51 o 
 -12   3  10      537.10      490.41     28.89 o 
 -11   3  10       55.95       46.60     16.61 o 
 -10   3  10        3.75       20.60     16.30 o 
  -9   3  10      175.29      169.81     10.52 o 
  -8   3  10       16.32       16.92     10.02 o 
  -7   3  10      442.32      453.22     21.72 o 
  -6   3  10      251.98      241.93     13.59 o 
  -5   3  10      334.22      320.04     17.08 o 
  -4   3  10      772.55      779.21     20.60 o 
  -3   3  10       44.81       40.59      8.21 o 
  -2   3  10      196.52      198.50     13.27 o 
  -1   3  10      429.42      441.03     21.11 o 
   0   3  10       37.54       56.77     10.31 o 
   1   3  10       31.92       23.70     11.00 o 
   2   3  10       97.21      116.44     11.98 o 
   3   3  10       38.73       41.26     12.80 o 
   4   3  10      640.01      679.04     18.04 o 
   5   3  10      128.85      142.06     25.58 o 
   6   3  10       98.36      110.38     11.75 o 
   7   3  10       39.63       46.16     12.00 o 
   8   3  10       90.78       92.43     15.93 o 
   9   3  10        1.84      -10.55     18.65 o 
 -14   4  10       93.19      134.32     28.52 o 
 -13   4  10      355.28      390.09     21.64 o 
 -12   4  10        2.55       36.32     19.14 o 
 -11   4  10      639.18      649.98     23.90 o 
 -10   4  10      524.71      545.58     24.54 o 
  -9   4  10       87.12       87.04     13.77 o 
  -8   4  10     2103.10     2132.59     41.86 o 
  -7   4  10      476.05      495.27     17.08 o 
  -6   4  10      217.33      225.81     13.41 o 
  -5   4  10     1983.10     2013.15     35.44 o 
  -4   4  10      225.75      222.37      8.81 o 
  -3   4  10      667.55      700.95     13.65 o 
  -2   4  10      805.33      838.13     16.55 o 
  -1   4  10        1.42       -7.92      7.92 o 
   0   4  10     1079.62     1134.79     23.50 o 
   1   4  10      589.43      646.97     18.99 o 
   2   4  10      179.94      169.74     12.98 o 
   3   4  10     1421.18     1496.62     32.78 o 
   4   4  10       40.62       45.55     12.40 o 
   5   4  10      114.65      112.39     30.50 o 
   6   4  10      721.50      739.23     26.99 o 
   7   4  10       29.08       16.95     16.56 o 
   8   4  10      329.07      360.96     20.42 o 
   9   4  10       76.20      113.61     19.39 o 
 -13   5  10       55.82        4.77     19.54 o 
 -12   5  10      894.21      876.08     27.14 o 
 -11   5  10        5.67       -8.86     14.11 o 
 -10   5  10      243.02      226.95     15.14 o 
  -9   5  10      905.11      847.62     24.75 o 
  -8   5  10       17.83       16.42     13.08 o 
  -7   5  10      505.06      517.01     19.10 o 
  -6   5  10      743.34      742.50     19.33 o 
  -5   5  10        6.71       -8.83      8.83 o 
  -4   5  10     1365.93     1351.59     23.58 o 
  -3   5  10      296.21      295.56     13.08 o 
  -2   5  10      520.49      545.30     13.67 o 
  -1   5  10      879.11      869.21     17.66 o 
   0   5  10      291.92      296.93     10.27 o 
   1   5  10      300.43      285.29     13.65 o 
   2   5  10      708.58      754.87     20.73 o 
   3   5  10      282.08      289.72     17.46 o 
   4   5  10      252.52      265.97     19.58 o 
   5   5  10      148.63      109.10     16.49 o 
   6   5  10        1.48       29.27     17.44 o 
   7   5  10      145.74      116.62     23.55 o 
   8   5  10        8.01        9.03     17.69 o 
 -12   6  10        1.41       -6.19     24.77 o 
 -11   6  10      279.35      258.60     16.34 o 
 -10   6  10      341.43      369.05     17.41 o 
  -9   6  10       84.01       78.37     13.58 o 
  -8   6  10      581.33      561.89     20.88 o 
  -7   6  10      359.64      351.06     14.07 o 
  -6   6  10       53.76       37.92      8.88 o 
  -5   6  10      488.74      487.00     13.76 o 
  -4   6  10       15.31        6.69      8.09 o 
  -3   6  10      161.85      168.93      8.80 o 
  -2   6  10      917.56      892.68     18.09 o 
  -1   6  10      262.84      233.42      9.41 o 
   0   6  10      299.51      311.43     11.30 o 
   1   6  10      240.43      229.13     11.26 o 
   2   6  10        7.52       -2.83     10.37 o 
   3   6  10      742.11      782.98     23.51 o 
   4   6  10       29.12       26.77     12.69 o 
   5   6  10      284.18      295.79     18.53 o 
   6   6  10      252.50      274.35     19.20 o 
   7   6  10       73.10       73.33     19.00 o 
   8   6  10      182.57      191.09     20.65 o 
 -11   7  10       32.99       51.17     16.25 o 
 -10   7  10      275.98      278.50     15.73 o 
  -9   7  10     1203.86     1167.30     30.00 o 
  -8   7  10        6.04       -3.68     11.37 o 
  -7   7  10      604.23      601.00     16.23 o 
  -6   7  10     1088.20     1098.71     21.14 o 
  -5   7  10        4.55       -8.49      8.57 o 
  -4   7  10      925.60      924.25     21.38 o 
  -3   7  10      649.47      642.66     15.47 o 
  -2   7  10      419.79      388.33     12.53 o 
  -1   7  10      725.68      686.02     15.73 o 
   0   7  10      259.74      233.40      9.82 o 
   1   7  10      524.19      549.50     16.41 o 
   2   7  10      659.14      651.59     21.75 o 
   3   7  10      117.31      133.90     13.23 o 
   4   7  10      485.25      461.05     20.29 o 
   5   7  10      263.18      232.46     18.85 o 
   6   7  10       12.29       23.82     18.75 o 
   7   7  10      172.12      194.02     25.37 o 
 -10   8  10      209.19      215.36     20.93 o 
  -9   8  10       87.27       73.14     14.60 o 
  -8   8  10        5.13       12.13     13.34 o 
  -7   8  10      283.89      246.19     11.31 o 
  -6   8  10       31.86       29.86      8.31 o 
  -5   8  10       16.61       11.92      8.10 o 
  -4   8  10      102.97       99.95      9.77 o 
  -3   8  10      105.24      102.72      7.97 o 
  -2   8  10      213.90      206.26      8.95 o 
  -1   8  10        6.78       -7.57      7.57 o 
   0   8  10       93.08       92.95      8.75 o 
   1   8  10        2.96        7.37      8.42 o 
   2   8  10        1.87       14.35     10.50 o 
   3   8  10      208.58      232.41     14.43 o 
   4   8  10        0.54       -7.45     18.17 o 
   5   8  10      300.37      279.35     19.74 o 
  -9   9  10      463.22      462.14     27.09 o 
  -8   9  10       35.20       59.76     20.53 o 
  -7   9  10      639.72      639.57     21.42 o 
  -6   9  10      627.69      642.07     20.72 o 
  -5   9  10       93.28      102.27     13.40 o 
  -4   9  10      851.19      814.04     22.91 o 
  -3   9  10      149.39      145.69     12.71 o 
  -2   9  10      221.35      211.38     14.22 o 
  -1   9  10      306.89      304.12     15.46 o 
   0   9  10       58.77       49.04      8.87 o 
   1   9  10      665.88      703.33     25.55 o 
   2   9  10      133.42      140.97     17.08 o 
   3   9  10        0.46       13.39     16.02 o 
   4   9  10      914.89      906.99     32.24 o 
  -6  10  10       12.09       26.67     15.94 o 
  -5  10  10       55.66       36.07     12.37 o 
  -4  10  10       11.56        0.32     16.99 o 
  -3  10  10        7.54      -12.14     12.14 o 
  -2  10  10       11.01        1.47     11.42 o 
  -1  10  10       23.96       -1.16     29.25 o 
   0  10  10      181.47      196.84     13.02 o 
   1  10  10        0.50        9.27     12.76 o 
 -13   1  11     1632.16     1580.97     51.33 o 
 -12   1  11      423.31      440.36     45.95 o 
 -11   1  11       22.39      -14.09     14.09 o 
 -10   1  11     2199.66     2164.50     48.68 o 
  -9   1  11      983.14      952.76     27.26 o 
  -8   1  11      216.32      224.91     12.80 o 
  -7   1  11     2051.94     2093.73     40.79 o 
  -6   1  11      352.18      317.25     12.03 o 
  -5   1  11      594.57      592.46     16.59 o 
  -4   1  11     1473.21     1540.46     28.65 o 
  -3   1  11       61.46       62.49      9.41 o 
  -2   1  11     1482.55     1541.74     32.47 o 
  -1   1  11      410.41      422.29     12.56 o 
   0   1  11      221.41      238.04     15.19 o 
   1   1  11     1235.11     1232.48     22.79 o 
   2   1  11      688.02      688.21     19.03 o 
   3   1  11      816.90      834.20     29.32 o 
   4   1  11      803.80      810.82     31.06 o 
   5   1  11        6.10        8.83     12.84 o 
   6   1  11      340.80      319.84     35.14 o 
   7   1  11      393.36      338.30     18.19 o 
   8   1  11      199.59      238.94     17.67 o 
 -13   2  11        1.26      -23.07     25.35 o 
 -12   2  11       28.65       23.03     22.28 o 
 -11   2  11      167.22      106.21     21.46 o 
 -10   2  11       74.27       63.48     16.48 o 
  -9   2  11        2.41      -15.21     15.55 o 
  -8   2  11       62.49       61.09     11.06 o 
  -7   2  11       37.12       19.48      9.24 o 
  -6   2  11       10.23       -1.51      8.71 o 
  -5   2  11      254.07      211.88     10.08 o 
  -4   2  11       42.01       37.74     13.68 o 
  -3   2  11       68.32       59.00      9.21 o 
  -2   2  11      214.52      217.47     12.35 o 
  -1   2  11       21.29       12.56      9.35 o 
   0   2  11      408.34      407.04     13.97 o 
   1   2  11       75.26       73.82     10.30 o 
   2   2  11        9.43       10.31      9.70 o 
   3   2  11      133.39      134.92     11.64 o 
   4   2  11        1.75        7.97     11.00 o 
   5   2  11        9.79       -7.28     12.19 o 
   6   2  11      137.33      131.45     14.87 o 
   7   2  11      144.49      147.88     18.58 o 
   8   2  11      110.93      136.36     16.08 o 
 -13   3  11      708.27      670.36     35.82 o 
 -12   3  11      993.52      913.62     60.19 o 
 -11   3  11       20.05       25.47     17.53 o 
 -10   3  11      330.17      318.31     18.37 o 
  -9   3  11      658.90      644.11     26.83 o 
  -8   3  11        3.78      -10.62     12.62 o 
  -7   3  11     1127.15     1117.08     27.82 o 
  -6   3  11      309.12      294.34     20.38 o 
  -5   3  11      744.42      736.11     23.67 o 
  -4   3  11     1126.26     1153.53     27.02 o 
  -3   3  11       33.57       36.56     11.46 o 
  -2   3  11      795.27      801.88     34.95 o 
  -1   3  11      568.57      566.89     26.00 o 
   0   3  11       91.64      108.30     16.49 o 
   1   3  11      281.93      290.21     15.22 o 
   2   3  11      220.38      223.90     13.86 o 
   3   3  11      388.78      425.50     24.94 o 
   4   3  11      802.56      807.24     24.22 o 
   5   3  11        3.26       15.60     14.26 o 
   6   3  11      801.68      856.62     63.56 o 
   7   3  11      654.74      623.44     27.63 o 
 -12   4  11       29.54       31.45     29.73 o 
 -11   4  11      381.79      379.83     21.23 o 
 -10   4  11      240.91      222.07     19.27 o 
  -9   4  11      204.58      206.03     14.43 o 
  -8   4  11      352.05      355.78     16.42 o 
  -7   4  11       50.51       48.05     12.88 o 
  -6   4  11      108.06      120.57     16.33 o 
  -5   4  11      212.79      190.41     13.42 o 
  -4   4  11        2.22      -15.19     15.19 o 
  -3   4  11       12.51       -7.38     11.81 o 
  -2   4  11      753.13      705.96     21.41 o 
  -1   4  11      402.00      389.16     16.71 o 
   0   4  11      305.15      314.87     21.05 o 
   1   4  11        1.18        8.54     12.84 o 
   2   4  11      508.96      532.80     19.48 o 
   3   4  11      148.56      149.61     13.82 o 
   4   4  11       26.87       16.34     13.52 o 
   5   4  11      340.78      365.14     24.39 o 
   6   4  11      109.15       96.37     17.50 o 
   7   4  11       88.31       87.05     18.04 o 
 -12   5  11      728.64      724.59     48.03 o 
 -11   5  11       69.98       80.05     17.47 o 
 -10   5  11      677.61      710.20     28.32 o 
  -9   5  11      132.12      142.13     15.42 o 
  -8   5  11       21.66       15.34     13.55 o 
  -7   5  11      753.75      775.16     23.37 o 
  -6   5  11       72.85       58.41     13.65 o 
  -5   5  11      152.08      160.95     16.51 o 
  -4   5  11      966.45      953.76     24.29 o 
  -3   5  11        0.78      -11.45     11.45 o 
  -2   5  11       21.19       23.12     13.26 o 
  -1   5  11     1266.02     1258.53     29.02 o 
   0   5  11      107.21      130.71     13.72 o 
   1   5  11      451.30      427.64     17.78 o 
   2   5  11       73.38       37.05     19.07 o 
   3   5  11      224.85      240.51     17.97 o 
   4   5  11      517.91      555.89     34.62 o 
   5   5  11       38.96       30.50     14.38 o 
   6   5  11      285.39      301.22     18.93 o 
 -11   6  11      572.35      574.18     25.15 o 
 -10   6  11      205.19      219.41     24.35 o 
  -9   6  11      292.92      298.02     19.70 o 
  -8   6  11      339.20      353.96     17.08 o 
  -7   6  11      194.06      196.50     14.02 o 
  -6   6  11      581.45      621.54     21.89 o 
  -5   6  11      662.07      641.47     26.46 o 
  -4   6  11       44.16       23.37     10.12 o 
  -3   6  11      219.45      219.06     16.22 o 
  -2   6  11      331.63      337.86     13.62 o 
  -1   6  11      352.15      333.64     22.14 o 
   0   6  11      381.08      396.66     16.05 o 
   1   6  11      138.10      139.94     22.39 o 
   2   6  11      606.10      631.44     29.04 o 
   3   6  11      186.61      194.34     16.82 o 
   4   6  11       45.44       68.18     23.04 o 
   5   6  11     1103.37     1191.37     36.48 o 
  -9   7  11      120.83      134.86     20.39 o 
  -8   7  11      111.62       98.10     20.29 o 
  -7   7  11      482.55      493.68     19.40 o 
  -6   7  11       56.32       37.60     18.22 o 
  -5   7  11      115.24      116.93     19.86 o 
  -4   7  11      467.62      470.05     20.90 o 
  -3   7  11        1.64       -8.43     10.88 o 
  -2   7  11      430.95      440.69     21.37 o 
  -1   7  11      235.61      209.64     12.53 o 
   0   7  11       46.17       36.27     15.14 o 
   1   7  11      499.50      476.96     40.42 o 
   2   7  11      165.43      161.50     19.49 o 
   3   7  11       16.39       16.85     17.85 o 
   4   7  11      149.34      149.40     17.80 o 
  -8   8  11      426.64      431.30     27.23 o 
  -7   8  11        0.16        6.72     13.68 o 
  -6   8  11      464.91      456.39     18.01 o 
  -5   8  11      399.25      400.86     27.10 o 
  -4   8  11        2.00      -11.45     11.45 o 
  -3   8  11     1051.87     1035.85     23.37 o 
  -2   8  11      447.53      444.09     16.76 o 
  -1   8  11      290.33      283.27     14.46 o 
   0   8  11      505.83      492.80     19.91 o 
   1   8  11      228.21      230.15     15.55 o 
   2   8  11      865.42      893.46     26.44 o 
  -5   9  11       83.88       73.38     29.72 o 
  -4   9  11       19.10      -12.74     22.24 o 
  -3   9  11       15.74        1.83     26.25 o 
  -2   9  11      259.76      250.31     24.57 o 
  -1   9  11      257.07      233.53     14.74 o 
 -12   0  12      505.25      494.97     40.42 o 
 -10   0  12       80.17       50.96     24.02 o 
  -9   0  12      529.26      514.89     37.20 o 
  -8   0  12      190.86      189.20     24.89 o 
  -7   0  12       89.64       88.74     22.26 o 
  -6   0  12     2332.22     2278.78     60.77 o 
  -5   0  12      165.92      153.94     17.06 o 
  -4   0  12      112.19      127.83     15.12 o 
  -3   0  12     2447.22     2427.82     53.22 o 
  -2   0  12       93.78       79.38     14.82 o 
  -1   0  12      923.82      958.11     28.39 o 
   0   0  12      295.49      310.51     32.36 o 
   1   0  12      131.40      116.97     17.75 o 
   2   0  12      781.93      792.30     38.95 o 
   3   0  12       73.83       31.94     18.22 o 
   4   0  12      151.73      131.21     27.53 o 
   5   0  12     1467.45     1471.14     65.90 o 
   6   0  12       57.10       75.56     24.60 o 
 -11   1  12       34.34       11.36     22.16 o 
 -10   1  12      105.28       88.91     14.37 o 
  -9   1  12        3.89      -15.88     15.88 o 
  -8   1  12       95.65      103.70     14.83 o 
  -7   1  12      140.44      126.14     12.00 o 
  -6   1  12       14.71       13.35     11.44 o 
  -5   1  12       58.88       33.13     10.56 o 
  -4   1  12        0.43      -10.31     10.31 o 
  -3   1  12        1.48       -2.91     14.79 o 
  -2   1  12       10.48      -11.05     11.05 o 
  -1   1  12        6.16        0.54     12.39 o 
   0   1  12        0.44      -11.14     11.14 o 
   1   1  12      156.85      176.03     13.78 o 
   2   1  12       38.29       54.39     14.53 o 
   3   1  12       52.19       39.02     13.82 o 
   4   1  12       18.18      -12.03     13.80 o 
   5   1  12       19.40        6.59     18.40 o 
   6   1  12        2.02       15.34     14.87 o 
 -11   2  12      935.37      925.32     38.72 o 
 -10   2  12       76.34       74.84     24.89 o 
  -9   2  12      802.15      820.95     53.60 o 
  -8   2  12      433.27      453.11     33.82 o 
  -7   2  12      288.18      275.82     15.32 o 
  -6   2  12     1146.83     1138.35     27.67 o 
  -5   2  12       88.12       62.47     14.29 o 
  -4   2  12      461.25      492.02     18.91 o 
  -3   2  12     1385.71     1436.14     32.29 o 
  -2   2  12        2.72        9.63     13.56 o 
  -1   2  12     1241.63     1344.78     31.21 o 
   0   2  12      964.85     1029.14     30.31 o 
   1   2  12      180.17      184.81     13.83 o 
   2   2  12     1073.76     1111.87     32.09 o 
   3   2  12      344.71      336.13     24.67 o 
   4   2  12      301.62      314.15     19.19 o 
   5   2  12      727.80      786.48     34.48 o 
 -11   3  12      131.97      118.46     22.05 o 
 -10   3  12      290.35      306.29     19.16 o 
  -9   3  12       19.24        6.57     17.37 o 
  -8   3  12      243.28      228.58     20.06 o 
  -7   3  12      358.36      351.49     18.39 o 
  -6   3  12       14.94      -12.87     15.17 o 
  -5   3  12      535.08      578.58     41.68 o 
  -4   3  12      227.37      217.17     15.19 o 
  -3   3  12      317.23      335.29     28.03 o 
  -2   3  12       76.79       83.01     13.08 o 
  -1   3  12       15.60        6.07     13.53 o 
   0   3  12       93.55       97.64     15.93 o 
   1   3  12      310.95      304.05     16.73 o 
   2   3  12       45.81       33.18     14.54 o 
   3   3  12      150.33      157.93     19.25 o 
   4   3  12       65.12       55.78     17.55 o 
   5   3  12        0.71        5.86     17.71 o 
 -10   4  12       10.06       23.05     23.91 o 
  -9   4  12      557.53      553.40     41.52 o 
  -8   4  12      531.96      591.40     24.69 o 
  -7   4  12      193.34      201.35     17.08 o 
  -6   4  12      496.39      478.43     20.46 o 
  -5   4  12       34.21       29.61     13.54 o 
  -4   4  12      586.96      566.32     28.37 o 
  -3   4  12     1296.50     1367.61     31.53 o 
  -2   4  12      218.28      186.37     14.18 o 
  -1   4  12     1295.71     1359.34     30.73 o 
   0   4  12      820.02      853.43     26.04 o 
   1   4  12      126.48      132.18     14.73 o 
   2   4  12      852.64      867.68     33.65 o 
   3   4  12      367.95      397.84     18.18 o 
   4   4  12      347.91      358.96     18.25 o 
  -9   5  12        2.88       -2.21     24.02 o 
  -8   5  12      505.20      486.01     26.20 o 
  -7   5  12      177.22      190.52     17.84 o 
  -6   5  12      178.93      204.63     18.90 o 
  -5   5  12      654.20      674.57     22.87 o 
  -4   5  12      151.93      146.91     15.46 o 
  -3   5  12      292.59      273.45     20.04 o 
  -2   5  12      625.77      671.27     30.81 o 
  -1   5  12       12.43        9.70     13.84 o 
   0   5  12       16.25        3.35     14.55 o 
   1   5  12      634.39      613.61     25.32 o 
   2   5  12       22.15       15.29     17.86 o 
   3   5  12      302.66      286.83     20.39 o 
  -8   6  12      150.71      128.06     19.21 o 
  -7   6  12       20.92       11.47     18.21 o 
  -6   6  12      417.07      399.32     23.09 o 
  -5   6  12       86.15       49.57     19.62 o 
  -4   6  12      285.82      258.43     24.60 o 
  -3   6  12      257.06      272.47     20.85 o 
  -2   6  12        0.84       -4.83     16.88 o 
  -1   6  12      112.73       93.46     27.97 o 
   0   6  12      263.79      297.26     26.78 o 
   1   6  12      142.13      147.99     18.99 o 
   2   6  12      164.21      156.78     20.73 o 
  -6   7  12       36.40       33.86     18.08 o 
  -5   7  12      835.68      815.90     28.67 o 
  -4   7  12       12.91      -17.46     17.46 o 
  -3   7  12       52.77       41.34     17.39 o 
  -2   7  12      982.03      969.79     33.82 o 
  -1   7  12        1.97      -15.75     19.28 o 
   0   7  12       75.63       48.28     17.70 o 
  -9   1  13        2.58      -14.06     26.07 o 
  -8   1  13      988.49      930.19     46.86 o 
  -7   1  13      149.81      130.63     24.31 o 
  -6   1  13      492.54      440.93     24.88 o 
  -5   1  13      737.29      691.76     39.70 o 
  -4   1  13       43.16       13.44     15.60 o 
  -3   1  13     1018.60      998.99     30.72 o 
  -2   1  13      264.98      277.09     19.13 o 
  -1   1  13        1.65       -6.94     15.89 o 
   0   1  13     1329.77     1397.14     48.25 o 
   1   1  13       84.96       60.60     18.57 o 
   2   1  13      237.02      220.15     22.04 o 
  -8   2  13       12.00        5.78     22.26 o 
  -7   2  13       16.06        4.94     21.72 o 
  -6   2  13       40.82       -7.97     17.80 o 
  -5   2  13       19.94       42.63     26.13 o 
  -4   2  13       15.85       15.06     14.20 o 
  -3   2  13       28.96       27.87     14.88 o 
  -2   2  13       62.20       82.14     16.92 o 
  -1   2  13       29.52       -1.50     20.63 o 
   0   2  13       23.93       -0.93     16.31 o 
   1   2  13       27.07        6.46     17.64 o 
   2   2  13        1.83       21.54     17.87 o 
  -8   3  13      662.43      671.04     36.02 o 
  -7   3  13      326.91      314.07     17.74 o 
  -6   3  13      363.89      391.91     17.92 o 
  -5   3  13      523.09      553.80     28.72 o 
  -4   3  13       98.67      106.51     15.26 o 
  -3   3  13      325.39      360.60     28.85 o 
  -2   3  13       96.99       99.86     13.99 o 
  -1   3  13       15.09       15.41     15.51 o 
   0   3  13      435.66      424.95     20.80 o 
   1   3  13       36.03       49.20     14.54 o 
  -7   4  13       93.26       83.49     23.10 o 
  -6   4  13       84.03       68.31     19.25 o 
  -5   4  13        1.68       16.01     32.08 o 
  -4   4  13      107.28       95.11     21.11 o 
  -3   4  13      158.38      154.55     25.38 o 
  -2   4  13      173.55      179.67     26.06 o 
  -1   4  13       71.04       28.60     18.09 o 
   0   4  13       15.29      -18.91     18.91 o 
  -4   5  13       45.11        1.39     31.60 o 
  -3   5  13      330.97      335.95     38.52 o 
  -2   5  13       45.08       33.22     21.15 o 
                                                 
